# Supplementary material for: Koi sleepy disease as a pathophysiological and immunological consequence of a branchial infection of common carp with carp edema virus
Source: Virulence. 2021 Jul 16;12(1):1855–83. doi: 10.1080/21505594.2021.1948286 (PMC8288041; doi:10.1080/21505594.2021.1948286)
Supplement: Supplemental Material [file KVIR_A_1948286_SM6432.zip]

Archive with 5 entries (4 files):
- supplementary/
- supplementary/downloadFromZipFile.pdf
- supplementary/KVIR_2021_0052R1_Supplementary_file_3.txt
- supplementary/KVIR_2021_0052R1_Supplementclean_.docx
- supplementary/Supplementary_file_1.xlsx
