# Supplementary material for: Koi sleepy disease as a pathophysiological and immunological consequence of a branchial infection of common carp with carp edema virus
Source: Virulence. 2021 Jul 16;12(1):1855–83. doi: 10.1080/21505594.2021.1948286 (PMC8288041; doi:10.1080/21505594.2021.1948286)
Supplement: Supplemental Material [file KVIR_A_1948286_SM6432.zip › supplementary/KVIR_2021_0052R1_Supplementary_file_3.txt]

C00791 #B893A9 W10 1
C10258 #E2B790 W10 1
C00148 #F2DAB3 W10 1
C03592 #9A71A3 W15 1
C00475 #8B62A0 W20 1
C00299 #9F76A4 W20 1
C06189 #D0B0AE W10 1
C00189 #EAC69E W15 1
C05512 #A881A6 W20 1
C00183 #DCAA85 W20 1
C08362 #F2D6AC W10 1
C00670 #C8A6AC W15 1
C00837 #CE8F6F W10 1
1 #C98768 W15 1
C00263 #E6BD96 W10 1
C11500 #F2D7AD W10 1
C11739 #D2B3AE W10 1
C05255 #DEAD89 W20 1
C00212 #AB85A7 W15 1
C00294 #613998 W20 1
C04583 #E8C39B W10 1
C15077 #DDAD88 W20 1
C00153 #563095 W20 1
C09886 #D7B8AF W10 1
C15668 #F4DDB3 W10 1
C15427 #D49B79 W20 1
C19670 #AB84A7 W20 1
C00939 #EAC69E W10 1
C00712 #EED5B2 W10 1
C00387 #C7A5AC W10 1
C13846 #B691A9 W20 1
C01530 #ECCBA2 W10 1
C00245 #CC8B6B W15 1
C09646 #A982A6 W20 1
C12244 #F1D6AC W10 1
C14965 #DDAD88 W20 1
C10631 #DEC1B0 W20 1
C09225 #ECD3B2 W10 1
C03416 #ECCAA1 W10 1
C00319 #DBBDAF W10 1
C05590 #946BA2 W20 1
C10377 #D2B2AE W10 1
C16405 #E0C3B0 W10 1
C00906 #BA96AA W15 1
C12270 #CEADAD W10 1
C09347 #E1C5B0 W10 1
C05904 #E9CFB1 W10 1
C00365 #E1B38E W20 1
C03425 #F2D7AD W10 1
C04281 #D9A480 W10 1
C12946 #EDCCA3 W10 1
C08314 #DBBEAF W15 1
C00300 #DFB08B W10 1
C17244 #EAC79F W10 1
C11569 #F5DEB3 W10 1
C03264 #EAC69E W10 1
C00077 #BE7358 W20 1
C00037 #DBA985 W15 1
C01801 #E9CFB1 W10 1
C00262 #3E1C91 W20 1
C08554 #EBD1B2 W10 1
C01004 #DEAE89 W15 1
C03033 #E5BB95 W10 1
C02572 #DDAC88 W15 1
C03326 #BD7256 W15 1
1 #EBD1B2 W10 1
C13818 #F3D9AF W10 1
C00021 #F5DEB3 W10 1
C02130 #D39977 W20 1
C00695 #ECCBA3 W10 1
C00416 #E3B892 W15 1
C10544 #F3DAAF W10 1
C00940 #E1B38E W15 1
C15633 #D7A17E W20 1
C05543 #C47D60 W15 1
C00026 #E1C5B0 W10 1
1 #E6CBB1 W20 1
C00064 #F1D9B2 W10 1
C00047 #CE906F W15 1
C00025 #D19675 W20 1
C03910 #ECCAA1 W20 1
C10438 #DAA582 W20 1
C17268 #EECFA6 W10 1
C11133 #CDACAD W20 1
C00385 #BE7358 W10 1
1 #F4DCB1 W10 1
C04230 #F5DEB3 W10 1
C18043 #ECCBA2 W10 1
C00458 #DFC2B0 W20 1
C04230 #E8C29A W15 1
C00041 #E2B791 W10 1
C12140 #8B1A1A W15 1
C04230 #F0D2A8 W10 1
C04102 #F2D8AE W10 1
C16500 #E7CCB1 W10 1
C00135 #E2B791 W10 1
C08806 #E1B38D W10 1
C04230 #E8C39B W15 1
C01348 #D5B6AE W20 1
C04230 #F2D7AC W10 1
C13916 #ECCAA1 W15 1
C05122 #F4DDB2 W10 1
C04230 #F1D6AC W10 1
C08802 #F2DBB3 W10 1
C02258 #F0D2A8 W10 1
C04230 #EDCDA4 W10 1
1 #F0D7B2 W10 1
C04230 #ECCAA2 W10 1
C05126 #E8CEB1 W15 1
C02975 #DCBEAF W15 1
C00760 #00008B W20 1
C00195 #F1D9B2 W10 1
C04230 #F1D9B3 W10 1
C04230 #F2D8AE W10 1
C04230 #EBC9A0 W15 1
C04230 #EBC8A0 W10 1
C04230 #F1D6AC W10 1
C03033 #F3DBB3 W10 1
C15025 #B6664D W20 1
C03827 #ECCBA2 W10 1
C04230 #EDCDA4 W10 1
C03033 #F4DBB1 W10 1
C05838 #D39977 W20 1
C15968 #E8C39B W10 1
C02522 #F5DEB3 W10 1
C04152 #E5BC95 W10 1
C04230 #CE9070 W10 1
C02201 #CD8F6E W20 1
C00250 #DEAE89 W10 1
C16290 #C29FAB W20 1
1 #F5DEB3 W10 1
C00009 #E7C099 W15 1
C00366 #DDAB87 W15 1
C00195 #F0D3A9 W10 1
C15647 #C37C5F W15 1
C01204 #F0D7B2 W10 1
C05672 #EFD7B2 W10 1
C04856 #8B1B1A W20 1
C00550 #F4DCB1 W10 1
C00157 #E7CCB1 W10 1
C00157 #ECCBA2 W20 1
C03972 #ECCBA2 W10 1
C00157 #EDCDA4 W20 1
C05565 #CF9171 W15 1
C00157 #D0AFAD W20 1
C11118 #C58062 W15 1
C00157 #E4BA93 W15 1
C00550 #EECFA6 W10 1
C00157 #F0D4AA W10 1
C01571 #DBBEAF W20 1
C00157 #F5DEB3 W10 1
C00157 #F3DAB0 W10 1
C00350 #F0D4AA W10 1
C00157 #F0D2A9 W10 1
C00350 #D6B7AF W20 1
C00062 #EAC79F W15 1
C00550 #EDCDA4 W10 1
C00157 #EDD3B2 W10 1
C10898 #F1D9B2 W10 1
C00327 #946BA2 W15 1
C00157 #E8CDB1 W10 1
C00550 #E8C19A W15 1
C00157 #ECD3B2 W10 1
C00350 #C9A7AC W10 1
C00157 #F2D8AD W10 1
C00157 #EED5B2 W10 1
C00350 #F5DEB3 W10 1
C01217 #CDACAD W15 1
C03269 #E8C29A W10 1
C06125 #EAC79F W10 1
C00157 #F5DEB3 W10 1
C00350 #F4DBB1 W10 1
C00550 #E7C199 W15 1
C00157 #EDD4B2 W10 1
C03570 #AA513D W15 1
C00157 #ECCBA2 W10 1
C00157 #F0D3AA W10 1
C00157 #CCABAD W20 1
C00157 #F4DDB2 W10 1
C00157 #F2D8AE W10 1
C00157 #EBD1B2 W10 1
C01536 #D29775 W15 1
C00550 #E2B58F W20 1
C05583 #973227 W10 1
C00157 #E4C9B1 W15 1
C00157 #F3DBB3 W10 1
C11821 #CCABAD W10 1
C00626 #E4C9B1 W10 1
C00626 #EED5B2 W10 1
C00550 #DAA682 W15 1
C01092 #C6A4AC W15 1
C12029 #EBC8A0 W10 1
C10819 #F5DEB3 W10 1
C08940 #EED5B2 W10 1
C03793 #D3B4AE W10 1
C11843 #F4DCB3 W10 1
C01026 #EFD1A8 W10 1
C06126 #F2D8AE W15 1
C06125 #EAC69E W15 1
C16275 #F3DCB3 W10 1
C00157 #EDCCA3 W15 1
C00157 #F1D5AB W15 1
C04604 #E9C59D W10 1
C06661 #CAA9AD W10 1
C00065 #A04131 W20 1
C02679 #DABCAF W20 1
C05824 #C47D60 W10 1
C02236 #E3B992 W10 1
C03626 #E7C099 W10 1
C00519 #9E3E2F W20 1
C00725 #E5BD96 W10 1
C04720 #E2B690 W15 1
C04737 #ECCAA1 W10 1
C04730 #A982A7 W10 1
C06136 #D0B0AE W10 1
C00380 #A47CA5 W20 1
C12865 #BE9AAA W15 1
C03017 #C98768 W20 1
C04537 #DABCAF W15 1
C00864 #EECFA6 W10 1
C09715 #D8B9AF W10 1
C11512 #EED5B2 W10 1
C00179 #CE906F W15 1
C00086 #DAA783 W20 1
C01570 #EBC79F W10 1
C00116 #F1D9B2 W10 1
C00188 #E2B58F W10 1
C16434 #E3B892 W10 1
C00258 #E8CEB1 W10 1
C00106 #E6BE97 W15 1
C00178 #CE906F W10 1
C00073 #EFD0A7 W10 1
C00099 #B8684F W20 1
C00263 #F3DCB3 W10 1
C01015 #D4B5AE W10 1
C00711 #B7674E W20 1
C00503 #EFD6B2 W10 1
C00152 #DFAF8A W10 1
C00049 #F4DDB2 W10 1
C01620 #E9C59D W10 1
C00097 #D49A78 W20 1
C00079 #DFAF8A W10 1
C03761 #AA523D W20 1
C00181 #D59E7B W15 1
C00155 #E8C39B W10 1
C00216 #E1B48E W10 1
C00310 #E4BB94 W10 1
C00379 #E0B18C W20 1
C00134 #E7C099 W10 1
C00093 #EBC9A1 W10 1
C00158 #B08AA8 W20 1
C01586 #922821 W15 1
C00296 #E5BD96 W15 1
C06424 #F2D8AD W10 1
C00095 #9B382B W10 1
C00159 #E0C3B0 W15 1
C00147 #DEC2B0 W10 1
C00031 #EBC8A0 W15 1
C00392 #E1B38E W15 1
C00191 #C68163 W20 1
C00072 #DDAB87 W20 1
C06353 #DDC0B0 W10 1
C00817 #BE7458 W15 1
C20364 #DFAF8A W10 1
C00257 #D7A07D W20 1
C00137 #DCAB86 W15 1
C00542 #E8C29B W10 1
C08363 #EAC69E W10 1
C00712 #E9C39C W10 1
C00398 #EAC59D W10 1
C00078 #D69F7D W15 1
C01113 #E0B18C W10 1
C00092 #C1785C W20 1
C00491 #DEAE89 W10 1
C01177 #F4DDB3 W10 1
C06425 #D4B4AE W10 1
C00354 #CF9271 W20 1
C02477 #EAC69E W10 1
C00187 #F5DEB3 W10 1
C01753 #EECEA5 W10 1
