# Supplementary material for: Koi sleepy disease as a pathophysiological and immunological consequence of a branchial infection of common carp with carp edema virus
Source: Virulence. 2021 Jul 16;12(1):1855–83. doi: 10.1080/21505594.2021.1948286 (PMC8288041; doi:10.1080/21505594.2021.1948286)
Supplement: Supplemental Material [file KVIR_A_1948286_SM6432.zip › supplementary/Supplementary_file_1.xlsx]

## Sheet: Metabolome
Metabolite	CBK1	CBK2	CBK3	CBK4	CBK5	CBK6	IBK1	IBK2	IBK3	IBK4	IBK5	IBK6
100.0148@10.9648	4.43589	4.09059	3.34161	3.65238	4.23983	4.39605	3.7312	1.68917	2.47083	2.2377	2.52826	2.54986
100.0646@4.421	0.612266	0.437627	0.390477	0.382967	0.319142	0.35422	0.490875	0.168833	0.240208	0.220543	0.139813	0.17129
1000.9245@0.9204	0.160977	0.495161	0.214392	0.389413	0.212109	0.535677	0.0980569	0.0913586	0.16702	0.127727	0.137534	0.21336
225.0375@5.2976	0.0162559	0.0504489	0.0295835	0.0481117	0.0394035	0.024002	0.172589	0.0812723	0.128812	0.107714	0.138835	0.106637
1001.6866@1.0388	0.0237502	0.0555245	0.0521371	0.0360741	0.0754161	0.0520579	0.0542412	0.109147	0.0218874	0.0195344	0.0241559	0.0377059
1002.0997@2.1299	0.0412645	0.0493403	0.0822748	0.0663938	0.0763218	0.0792233	0.0662819	0.0860193	0.0543506	0.0585732	0.057567	0.0671663
1002.19@1.0386	0.0199453	0.0537372	0.0571616	0.0341621	0.0866449	0.0444093	0.0568204	0.107171	0.0229328	0.0203249	0.0241455	0.0341313
1002.692@1.0288	0.0216632	0.0329262	0.038142	0.0323511	0.0606358	0.0407411	0.0363194	0.0837405	0.0220175	0.022856	0.0225934	0.0288371
1003.6112@1.3915	0.0474112	0.0812208	0.0763038	0.0691855	0.0934074	0.0993468	0.0528315	0.113181	0.0709474	0.0562679	0.0548028	0.0822855
[PA] 1,2-diacyl-sn-glycero-3-phosphate	0.263606	0.137028	0.133849	0.13172	0.12818	0.132536	0.15673	0.0865589	0.108495	0.0864469	0.068708	0.0768248
(1/2,5,6)-2-(3-azibutylthio)-5,6-epoxy-3-cyclohexen-1-ol	0.0215058	0.000977436	0.00273723	0.00195487	0.0215258	0.060574	0.193405	0.125405	0.125897	0.143073	0.118991	0.267445
1008.6505@1.6161	0.411572	0.396258	0.427508	0.532791	0.278408	0.477379	0.437968	0.221861	0.395215	0.401121	0.298858	0.371391
1009.0136@0.9858	0.409808	0.274848	0.246656	0.312656	0.352682	0.404097	0.556658	0.104657	0.287039	0.183065	0.366443	0.387557
100.934@0.2543	1.78679	1.57489	0.500524	1.18197	0.196008	0.785747	0.828125	1.15215	0.448126	1.13291	0.392015	0.415067
1009.6553@1.5822	0.224339	0.188267	0.194239	0.212458	0.159224	0.229809	0.181325	0.143614	0.171966	0.175134	0.187995	0.198934
1010.5323@1.0313	0.137135	0.0563046	0.0707798	0.0734831	0.0645248	0.195944	0.198695	0.0709568	0.0574812	0.0655725	0.0428387	0.0177358
1010.6366@4.8236	0.00210381	0.00599552	0.00366857	0.00512301	0.00463234	0.011458	0.0480022	0.0516564	0.0270069	0.0168819	0.0197632	0.0339267
1011.03@1.4736	2.11604	0.644255	0.835085	1.0644	0.929274	0.817406	6.05252	1.03293	2.03707	0.755169	3.04318	0.918291
1011.6328@4.8232	5.67908e-05	0.000113582	5.67908e-05	0.0023432	5.67908e-05	0.00716561	0.0396102	0.0439768	0.0211926	0.00554994	0.00796737	0.0255686
1011.7359@1.4851	0.0561767	0.112047	0.102051	0.0977958	0.0832442	0.0421268	0.155078	0.156202	0.191342	0.170487	0.14854	0.223335
1011.7586@0.7392	0.100056	0.0621885	0.0835836	0.0992937	0.0875784	0.0924098	0.201026	0.0924293	0.126744	0.124696	0.132249	0.15243
1011.7613@0.8994	0.0267938	0.0154386	0.026622	0.0203224	0.0176094	0.017916	0.0370861	0.0216567	0.0332591	0.0400149	0.0362763	0.0493641
Creatinine	4.12436	0.751521	1.00858	0.832032	2.86854	6.87694	1.46802	1.82849	0.419908	0.284208	0.142104	2.57198
1014.545@2.2711	0.00315283	0.188821	0.170167	0.303339	0.277708	0.310901	0.158178	0.181646	0.258923	0.233071	0.212349	0.115153
1015.7111@0.957	0.077743	0.0822974	0.0179586	0.0817829	0.0190299	0.0189452	0.124211	0.0250488	0.00933015	0.0116267	0.0097055	0.0205831
1016.6768@1.8177	0.0739514	0.0952341	0.0589066	0.157119	0.107421	0.0705398	0.197866	0.136233	0.24083	0.193066	0.210107	0.175915
1017.5926@1.5846	0.922328	0.978552	1.17681	1.41482	1.41171	1.60715	0.870042	1.98532	1.32457	1.20915	0.996359	1.33964
1018.5292@1.373	0.102265	0.129385	0.154751	0.0998736	0.171589	0.152729	0.0531756	0.0762405	0.055135	0.0736329	0.044432	0.0681465
1018.6722@1.6378	0.281323	0.292338	0.211633	0.2722	0.255178	0.195288	0.432739	0.238609	0.395124	0.341673	0.351283	0.522119
102.0327@4.6212	2.56386	2.587	2.08219	3.11296	3.03133	1.72935	2.83509	2.10188	4.94901	2.38541	5.79891	2.04578
1021.1439@4.8313	0.00208257	0.0084078	0.00104128	0.00982046	0.00745024	0.0204619	0.0538239	0.0627658	0.0396191	0.0436239	0.0347428	0.0416931
1022.5477@1.6204	0.123204	0.14422	0.16561	0.159789	0.168898	0.224984	0.110688	0.373305	0.183966	0.163433	0.123026	0.183683
1022.6176@4.8105	0.0039643	0.000976652	0.000976652	0.00258881	0.0019533	0.0110633	0.0597462	0.0641975	0.0418848	0.0202771	0.021695	0.0481763
1023.702@1.0471	0.0151353	0.0269405	0.0297353	0.0263321	0.0474907	0.0340796	0.0380965	0.0768826	0.017299	0.0134267	0.0168246	0.0302733
1024.2034@1.0427	0.0146485	0.0359498	0.0430831	0.0255318	0.0675388	0.0343398	0.0381139	0.0800515	0.0139268	0.0128369	0.0188722	0.0229746
Isoleucyl-Proline	0.819787	0.58572	1.01957	1.26509	1.26123	2.17035	1.5663	1.67288	0.854957	0.70174	0.77283	0.687427
1024.7049@1.0421	0.0153499	0.0288698	0.0344051	0.0215846	0.0501923	0.0286671	0.0244804	0.0663747	0.00995471	0.012971	0.0121071	0.0245151
Hexanal octane-1,3-diol acetal	5.36375	3.99375	3.27527	3.39235	3.42948	3.09792	4.27539	2.00997	2.78007	1.94362	2.36918	1.7707
102.9893@0.1628	0.345494	0.287823	0.295375	0.295825	0.252352	0.534525	0.299021	0.0866258	0.250468	0.227409	0.269201	0.173252
1032.6538@1.6087	3.02777	2.25114	2.07412	3.21012	3.0383	2.36898	3.14671	2.30165	1.80697	2.53494	3.58587	2.77265
1036.5389@1.5675	0.273029	0.356687	0.354381	0.332909	0.4557	0.44244	0.124802	0.199844	0.156224	0.198277	0.127404	0.18311
1037.0442@0.9074	0.0618702	0.0439873	0.0294351	0.0699818	0.0597372	0.0934523	0.190328	0.0928967	0.122654	0.0592149	0.152576	0.138746
1039.4998@0.9792	0.0337024	0.0169842	0.0398221	0.0447547	0.0439978	0.0456837	0.0344273	0.023491	0.0441551	0.0355282	0.0233267	0.025009
1039.768@1.4786	0.0504868	0.117262	0.104534	0.0840056	0.0870338	0.0521199	0.146254	0.27865	0.192258	0.195247	0.159985	0.279451
104.0121@0.9616	0.659069	1.76216	0.0414105	0.170024	1.943	0.262524	0.545142	0.27327	0.136364	0.392771	0.0207053	0.124158
104.0121@3.6045	1.19684	1.06965	0.883358	0.938371	0.937083	0.985037	1.56003	1.30225	1.50152	1.17473	1.53388	1.40289
104.0121@4.5403	3.13842	0.0402869	1.29809	1.75151	3.01684	0.0805739	3.88738	1.35881	2.37849	1.82532	2.87325	1.89919
104.0485@1.2078	2.37845	1.43216	1.032	2.22234	1.148	4.41028	20.2847	4.53332	7.91301	2.62466	9.39298	11.6219
104.0485@1.6107	2.37168	1.28986	0.887029	2.99291	0.910121	4.6561	12.5848	8.20238	22.1044	8.54757	25.2611	8.57556
Ile-Val	0.176807	0.106966	0.0922592	0.200023	0.209518	0.427829	0.150641	0.212528	0.0958488	0.0525008	0.0877709	0.157183
1043.6083@1.3744	0.13069	0.168118	0.218369	0.198128	0.224031	0.257165	0.167669	0.31522	0.193357	0.185719	0.152055	0.215053
1043.6993@1.7913	0.0153696	0.0167768	0.0155644	0.0260923	0.0215149	0.0199418	0.0307414	0.0125239	0.0377043	0.0229928	0.0425421	0.0256077
1043.7808@0.9387	0.0202704	0.0268033	0.0360248	0.0307203	0.0382199	0.03941	0.030128	0.0409029	0.0263002	0.0255789	0.020196	0.0236381
1044.5926@1.5982	1.00161	1.0757	1.30358	1.52633	1.53624	1.74649	0.979312	2.12165	1.46364	1.31135	1.10613	1.46985
Isobutyryl-L-carnitine	0.21652	0.172813	0.107239	0.2388	0.160495	1.11491	1.6541	2.03359	1.56616	0.839234	3.01301	1.36362
1046.2178@1.0454	0.0115314	0.0237113	0.029782	0.0191135	0.0399343	0.0253368	0.0250942	0.0597345	0.00825748	0.00883054	0.012136	0.0210586
1048.6196@0.9915	0.131589	0.0941822	0.10346	0.0831764	0.0697983	0.0889901	0.0474417	0.0654446	0.0884102	0.117374	0.0623034	0.100555
105.0437@6.4193	1.15572	1.33668	1.53613	2.15946	1.75882	1.25525	8.48019	6.51404	8.39735	4.05184	6.72526	2.43221
1058.669@1.6091	0.430248	0.319695	0.431473	0.628074	0.706768	0.550327	0.666179	0.312989	0.677024	0.713462	0.800362	0.396226
233.9864@0.4829	0.777954	0.654231	0.53947	0.696545	0.22574	0.752032	0.697585	0.473351	0.50567	0.554971	0.45148	0.481479
106.0257@11.1675	0.611666	1.60473	1.90599	2.24011	2.20611	2.19661	1.22333	1.24965	1.55585	1.7915	1.65022	1.78327
106.0277@2.2887	13.8286	21.4734	15.3709	16.6342	15.2397	14.3436	13.4383	15.1239	11.1736	9.07557	14.7629	15.7146
1064.6743@1.801	0.0272863	0.0240305	0.0238818	0.0573403	0.0458602	0.0229103	0.068074	0.0228881	0.0758788	0.0459267	0.0765828	0.0281246
1065.8254@0.9387	0.036078	0.0378349	0.059236	0.0395427	0.0491877	0.056721	0.0469798	0.0575328	0.0355167	0.0388633	0.0327867	0.0380212
1066.7372@6.0595	0.026445	0.0239167	0.0234236	0.0289014	0.030638	0.017166	0.00381323	0.00367619	0.00152104	0.0113025	0.00304208	0.0183782
1067.5289@0.9788	0.0226582	0.012431	0.0310703	0.0229575	0.0288514	0.0300234	0.036195	0.0112139	0.0275878	0.0348807	0.0212311	0.0160575
1068.6256@1.2731	0.307668	0.570824	0.398587	0.340025	0.566973	0.480563	0.465124	0.228342	0.44081	0.34594	0.209614	0.252748
1068.6259@1.6104	0.396985	0.88587	0.267272	0.681051	1.01009	0.461294	0.343896	0.302783	0.314058	0.328541	0.287057	0.373936
1071.705@1.0388	0.0814655	0.0715407	0.0577726	0.0957715	0.0774679	0.0609949	0.125202	0.136437	0.106227	0.0864401	0.137126	0.169274
1073.1418@4.8228	0.0116383	0.00719857	0.00298391	0.00570216	0.00570609	0.0107981	0.0319062	0.035464	0.0106948	0.00419709	0.0165382	0.0210518
108.0431@4.6299	0.455191	0.4392	0.347481	0.651637	0.644361	0.391449	0.681505	0.425606	1.51066	0.571662	1.70005	0.490406
1085.6149@4.8105	0.000416021	0.000165141	0.000165141	0.00192123	0.000330281	0.00395652	0.074303	0.0847198	0.0529982	0.0136151	0.0198286	0.0401187
1087.6345@1.3873	0.0620906	0.0777738	0.108699	0.0913471	0.106191	0.123672	0.0822999	0.14664	0.0895515	0.085447	0.075988	0.102671
8-[(Aminomethyl)sulfanyl]-6-sulfanyloctanoic acid	0.744009	0.0384495	0.15457	0.21639	0.113403	0.376977	0.352295	0.447292	0.360622	0.553914	0.664065	0.134904
3-Hydroxy-carbofuran	0.97864	0.92881	0.586309	0.958642	0.813309	1.00502	3.75084	0.565269	0.58268	0.765404	0.957663	1.02613
109.0209@5.7398	0.133772	0.139296	0.1212	0.12109	0.109408	0.158535	1.4366	0.662663	0.872912	0.702936	0.841209	0.535256
1090.2817@0.9775	0.0149815	0.020133	0.0394989	0.0185889	0.0283884	0.0311912	0.0456989	0.0528587	0.0167538	0.0187544	0.0192166	0.0261627
1091.8358@0.9494	0.0316138	0.0435306	0.0687913	0.0430038	0.0526066	0.0682916	0.0525774	0.0727598	0.0423478	0.043327	0.0379958	0.0524336
Benzyl cinnamate	0.105957	0.109408	0.107812	0.158478	0.112491	0.232624	2.93624	1.22891	0.794147	0.381296	0.730334	0.845765
238.1417@1.3135	1.12322	1.45691	1.56182	1.50661	2.10204	2.35628	0.689778	3.52972	1.50709	1.39007	0.989216	1.50243
1096.6049@4.8104	0.000935684	0.000110357	0.00191591	0.00298597	0.000220714	0.00440128	0.0403325	0.04201	0.0315464	0.0144026	0.0245345	0.0371606
1102.747@1.0287	0.0237246	0.0369481	0.0102512	0.0345899	0.0259428	0.0169681	0.0322026	0.0332313	0.0248992	0.0201255	0.0418767	0.0656786
1104.7611@1.0261	0.0461758	0.0394851	0.0309277	0.0537972	0.0435726	0.0455196	0.0578785	0.0573089	0.0555534	0.0391995	0.073875	0.0645158
1105.6449@1.6137	0.995814	1.08061	1.34385	1.55908	1.55431	1.71511	1.04631	2.16193	1.45624	1.34489	1.10657	1.52984
1108.6549@1.6474	0.0696913	0.0735099	0.0912671	0.120674	0.110469	0.112837	0.0889297	0.135259	0.119986	0.0944529	0.109853	0.0918572
1109.6105@0.9596	0.0883338	0.0684376	0.0860332	0.0756503	0.0753977	0.10027	0.0745254	0.0732288	0.089632	0.07682	0.0756311	0.0389994
1109.6153@0.9628	0.0172511	0.0177301	0.0211286	0.0184373	0.020672	0.0266509	0.0130993	0.0200491	0.0213538	0.0208272	0.0191433	0.0136441
Flavidin	0.00260629	0.000864408	0.00610089	0.00172882	0.00413928	0.0661425	0.106712	0.0129702	0.00878639	0.00832557	0.0172748	0.0111781
1110.6008@1.6502	0.143609	0.174906	0.206255	0.187953	0.205254	0.275448	0.156657	0.45489	0.21654	0.200594	0.152847	0.230491
1111.6267@0.9596	0.185047	0.101944	0.236331	0.195467	0.248126	0.219787	0.241731	0.188276	0.23835	0.221752	0.226093	0.0567433
1111.6325@0.9528	0.0516826	0.0353959	0.0837208	0.0651902	0.0854183	0.0647055	0.0610527	0.0737972	0.0704163	0.0763553	0.0674861	0.0211052
D-glycero-L-galacto-Octulose	8.87623	9.47115	8.11438	12.7403	11.2893	7.95604	12.317	9.83682	24.501	11.2843	27.9278	10.2224
1113.7505@1.0218	0.031373	0.0321823	0.0221943	0.0392682	0.0267178	0.0239417	0.0405409	0.0817506	0.0401544	0.0436223	0.0545358	0.0630782
240.1474@3.9760	0.139166	0.100472	0.156774	0.189999	0.162904	0.251698	0.370043	0.486705	0.301075	0.257309	0.228652	0.330712
1114.7504@1.0176	0.0365767	0.0274094	0.0241891	0.0359376	0.0314059	0.0688381	0.0336247	0.0487744	0.0270444	0.0321842	0.0411952	0.0493689
1116.759@1.038	0.655024	0.318339	0.261643	0.496497	0.318465	0.269852	0.688514	0.529669	0.439809	0.483139	0.667116	0.620052
1116.7631@1.0304	0.199652	0.110052	0.0955101	0.169432	0.111803	0.097113	0.192876	0.251195	0.155992	0.177394	0.223548	0.27905
L-Proline	6.218	3.05271	7.08081	6.05321	5.31493	32.5307	19.7688	4.68013	8.23269	6.41552	11.8561	6.336
1118.9165@10.9679	0.0425446	0.0386026	0.0416772	0.0426393	0.0403541	0.0356448	0.0102938	0.00373957	0.00743589	0.017525	0.015915	0.014274
1119.624@2.3241	0.133242	0.11801	0.129931	0.203095	0.19124	0.184609	0.0453479	0.219759	0.180609	0.0619491	0.129102	0.175878
111.9724@11.0711	0.0480748	0.0573249	0.0864103	0.0837524	0.0894513	0.0984327	0.0579824	0.132284	0.0928456	0.0735942	0.061775	0.0838573
111.984@0.796	0.14024	0.313002	0.116659	0.0843075	0.358013	0.322198	0.0920609	0.281872	0.11389	0.101357	0.0836891	0.252895
5-Methyldeoxycytidine	0.19854	0.301729	0.376022	0.189703	0.349936	0.551074	0.0864162	0.162953	0.0500292	0.175705	0.0342503	0.0161222
1124.1746@4.8268	0.000775314	0.00587953	0.00155063	0.00802513	0.00385244	0.0293843	0.0807347	0.0898534	0.0503394	0.0442373	0.0451637	0.0559601
1125.1307@4.8106	0.00232196	0.00145399	0.00252849	0.00578571	0.00582265	0.00941067	0.295084	0.356441	0.100554	0.0374556	0.0290521	0.0971675
2,3-Dihydroxy-1,3-diphenyl-1-propanone	0.0123219	0.014826	0.0136541	0.0225376	0.0257289	0.0182903	0.122906	0.0426482	0.0735104	0.0313104	0.0772402	0.0448854
1130.7434@0.856	0.0144605	0.01983	0.0404419	0.0266912	0.0393157	0.0282958	0.0446979	0.0303813	0.0298554	0.0471555	0.0286521	0.0364641
2-Carboxy-4-dodecanolide	0.395109	0.200461	0.349402	0.447257	0.601777	0.237885	0.420532	0.218041	0.281598	0.147853	0.508318	0.211147
1131.6608@1.3986	0.0273038	0.0345393	0.053144	0.0437753	0.0486716	0.0587398	0.0380727	0.0767389	0.0410559	0.0442583	0.0375255	0.0429822
1131.8338@0.9271	0.0421027	0.0299589	0.0672806	0.0398804	0.0491724	0.0582995	0.0397631	0.0559033	0.0340948	0.0302532	0.0261467	0.0383466
7(14)-Farnesene-9,12-diol	1.35341	1.26797	0.948779	0.983462	0.850695	0.977329	1.38296	0.606508	0.906785	0.648479	0.674909	0.673487
1134.3076@0.982	0.00840261	0.0201993	0.0324772	0.0170821	0.0271485	0.0281844	0.036032	0.0333713	0.015694	0.0145715	0.0155921	0.0197097
1134.6656@1.6983	0.0201443	0.0273818	0.0206994	0.061333	0.0388301	0.0362364	0.0673598	0.0396989	0.0876505	0.053653	0.114743	0.0408211
1135.6274@0.9485	0.0817047	0.0721547	0.0917027	0.0837371	0.0894345	0.133468	0.0558958	0.0606383	0.0690479	0.0690539	0.0830909	0.0324347
1135.6318@0.9529	0.0713517	0.056695	0.070308	0.0712245	0.0795374	0.0763	0.0535883	0.0544109	0.05337	0.0656015	0.0645058	0.0488084
1135.8632@0.9528	0.0255249	0.0386817	0.0639927	0.0383282	0.0498561	0.0568683	0.0439122	0.0696899	0.0356933	0.0352006	0.034793	0.044041
Cytidine	0.380601	0.669737	0.572749	0.451473	0.904943	0.288238	0.0356582	0.225943	0.0891742	0.128696	0.181769	0.055312
113.9632@14.8179	0.11021	0.251573	0.0330755	0.190657	0.117644	0.257989	0.199264	0.013906	0.14759	0.111143	0.0293381	0.027812
N-Undecanoylglycine	0.0609473	0.0395703	0.0530934	0.069926	0.103097	0.0900686	0.0288493	0.00204612	0.00409224	0.0416875	0.041665	0.027361
114.0326@4.6277	1.63457	1.61834	1.31626	1.96211	2.34023	1.24383	2.19941	1.32969	4.6862	1.7069	5.65547	1.30344
Uridine	11.3339	13.1714	8.98525	14.0527	16.2611	6.05707	2.04548	3.09589	1.78019	1.88964	9.29307	1.79409
1149.6711@1.6363	0.948297	1.0504	1.35976	1.53865	1.51518	1.7415	1.06654	2.09256	1.43941	1.29784	1.09546	1.46867
115.0642@4.6822	0.506087	0.277942	0.498704	0.427908	0.439724	2.30213	1.83505	0.313831	0.51699	0.393622	0.790762	0.435221
1150.703@0.9272	0.0239278	0.00721507	0.0238057	0.0369933	0.0393026	0.0434866	0.0222596	0.00360754	0.024221	0.0193779	0.00898065	0.0113886
6-aza-uridine	1.51147	1.16405	1.44952	1.14043	1.49701	1.6376	1.41922	1.07853	2.00437	1.26324	2.0412	1.14823
1154.2386@4.4198	0.00674419	0.00674419	0.00674419	0.00674419	0.00674419	0.00674419	0.0414707	0.0550603	0.0582064	0.0134884	0.037541	0.0221119
1154.6266@1.6665	0.157154	0.192375	0.243292	0.207024	0.224077	0.291625	0.164425	0.493737	0.235743	0.216424	0.15904	0.255195
Isovalerylcarnitine	0.0964897	0.0964897	0.0964897	0.0964897	0.0964897	0.573411	0.804273	1.46671	1.41167	0.589231	3.34615	0.192979
1156.6908@1.1029	0.119785	0.121328	0.119504	0.334215	0.125924	0.0788605	0.283998	0.0684038	0.0509008	0.0504281	0.103718	0.0771797
1158.7753@0.8529	0.0525972	0.0577543	0.105791	0.0734684	0.0857841	0.0828238	0.104698	0.106517	0.0727638	0.13494	0.0784785	0.0948287
115.9439@0.4431	4.28928	3.41777	2.95902	3.17533	2.79589	3.16114	0.712416	1.84592	2.71714	1.82383	2.25977	1.42483
115.944@2.5792	8.5633	0.372831	12.007	3.15503	0.372831	1.6633	2.4838	2.66429	3.03855	0.745661	1.61111	2.07137
116.0121@0.7829	8.02969	0.996351	0.417881	7.98907	7.55155	11.5821	21.7321	0.36675	0.422542	0.327437	0.297587	0.820393
116.012@5.0375	0.954641	0.407683	0.38589	2.15912	0.423017	0.438469	0.667169	0.305639	0.656276	0.249392	0.333329	0.596707
116.0484@0.9074	7.11013	4.86239	3.30906	7.40486	6.8493	10.7489	21.8321	10.5525	12.9615	6.77956	17.0502	13.6175
1160.7856@0.8495	0.026959	0.0361166	0.0730689	0.0434935	0.0447495	0.0425435	0.0648738	0.0560436	0.0606259	0.0887546	0.0509032	0.059082
1161.7904@0.8625	0.0193286	0.0217897	0.0399191	0.0263411	0.0305392	0.0326754	0.0351037	0.0399975	0.0390245	0.0573532	0.0318147	0.0417728
1162.7592@0.9472	0.149559	0.101637	0.191129	0.183244	0.167218	0.107299	0.166446	0.146821	0.16036	0.148826	0.146255	0.0768352
Asn-Asp	0.266571	0.467167	0.31498	0.415367	0.336848	0.32366	0.90654	0.41234	0.586014	0.664564	0.689646	0.722429
1168.6164@1.6194	0.253631	0.35739	0.371736	0.317272	0.464663	0.434353	0.134683	0.201686	0.163185	0.183232	0.130153	0.19523
117.0436@14.8244	0.178837	0.296929	0.124506	0.239128	0.160696	0.25745	0.204271	0.0401019	0.174184	0.173393	0.102937	0.020051
117.0437@0.3975	1.12268	0.842319	0.739111	1.03039	1.01599	1.18179	1.81922	0.869068	1.25838	0.712074	1.2214	0.979946
117.0799@4.9434	3.9932	2.51887	2.31832	4.54073	4.0781	5.8314	8.2449	2.16397	3.701	2.97039	7.30973	3.6188
Cyclic 2,3-bisphospho-D-glycerate	0.185029	0.0801973	0.0329101	0.0789315	0.22826	0.104327	0.21335	0.0103337	0.0364793	0.0401988	0.0206673	0.0895764
1170.9755@13.3419	0.187289	0.130662	0.0167141	0.142327	0.132007	0.148188	0.119657	0.0714048	0.112273	0.0799322	0.00835706	0.0276489
247.9688@4.0518	0.0300528	0.0927813	0.0426279	0.0760701	0.0834798	0.0709983	0.143518	0.0782006	0.109575	0.0922342	0.121179	0.195116
1172.7879@0.846	0.00993719	0.0156587	0.0229696	0.0210794	0.0272165	0.0148748	0.0187111	0.026463	0.0132323	0.0302722	0.0192932	0.0279418
1174.8472@1.4409	0.0430604	0.0426393	0.0437075	0.0477817	0.0382653	0.0500101	0.034591	0.0260893	0.0345281	0.0364535	0.0371603	0.037957
1176.6706@1.6492	0.936091	1.05581	1.39095	1.57082	1.54461	1.74079	1.09974	2.1043	1.44997	1.3111	1.12236	1.51343
117.9371@13.2114	2.21253	1.73551	1.04673	1.30992	0.791771	1.10227	1.54949	0.834413	1.34688	0.509531	0.53488	0.0664049
117.9371@2.6243	21.9909	14.9855	17.2299	14.5462	5.97573	14.4186	18.1061	9.23549	14.5984	11.7689	10.4466	6.50105
117.9373@14.8244	0.901451	3.30887	0.382759	2.68775	0.396454	2.20665	2.19391	0.19138	1.71265	0.87309	0.19138	0.19138
117.9807@14.8179	0.0217852	0.202686	0.203407	0.323376	0.156091	0.337967	0.269656	0.0435704	0.263224	0.217907	0.110833	0.0506975
117.9807@3.0058	2.45228	2.96993	2.00341	2.32629	2.74302	2.71373	1.57581	0.722662	1.35656	1.30695	1.06775	1.11173
117.9809@1.8868	3.16522	2.38902	2.57297	1.93258	1.92214	2.47447	0.248944	0.497888	0.248944	0.858274	0.248944	1.04705
1179.8894@0.9533	0.0177298	0.0354497	0.0546939	0.0331825	0.0432803	0.0454165	0.0369011	0.0578347	0.0240271	0.0221021	0.0245505	0.0309022
118.064@1.0641	4.27712	1.75126	1.97427	2.8829	3.56613	7.34759	9.31969	3.50387	3.36781	1.7694	4.2408	4.10302
1183.3349@1.2888	0.0542314	0.0377891	0.0587603	0.064214	0.0754097	0.0647692	0.0291116	0.0323278	0.031986	0.036593	0.0401117	0.0295302
1183.8374@1.3071	0.0678135	0.0389146	0.0694334	0.0766458	0.0831239	0.0729996	0.0469323	0.0301878	0.0347549	0.0599438	0.0469387	0.0314998
250.0293@4.8236	0.105492	0.332082	0.361207	0.402765	0.210983	1.08312	5.62477	6.30418	2.859	2.07205	1.81663	3.1858
1188.771@0.9504	0.201323	0.186801	0.213349	0.194899	0.152102	0.176797	0.15041	0.12699	0.121668	0.127194	0.143052	0.100621
118.937@13.2114	0.282913	0.234458	0.113546	0.0423088	0.0684899	0.122761	0.248462	0.26832	0.0911919	0.284783	0.0400696	0.0200348
118.937@14.8179	0.193392	0.467396	0.118665	0.385578	0.160389	0.363734	0.342379	0.0341497	0.26634	0.186518	0.0843643	0.0310962
indol-3-ylmethyl-cysteine	0.957557	0.94695	1.11999	1.21869	1.26773	1.13525	0.0986184	0.12911	0.237513	0.292723	0.287228	0.310074
Ethanolamine	0.0445421	0.0759603	0.0600004	0.0525985	0.070661	0.0602147	0.129598	0.101372	0.073709	0.0697928	0.0988768	0.087715
119.0593@5.8447	1.24421	1.6575	2.1219	2.18534	1.26224	1.60412	7.33356	1.07219	1.76315	1.67489	3.37953	1.27805
119.074@4.4195	0.00825159	0.0840116	0.00825159	0.133025	0.028681	0.0165032	0.775079	0.345326	0.387269	0.432034	0.411237	0.543596
1197.3489@1.2888	0.0780269	0.0755523	0.0753875	0.0815383	0.106143	0.091212	0.0469216	0.0448324	0.0567259	0.0489151	0.0646989	0.0593141
1197.8945@1.8316	0.0346758	0.0297859	0.0242384	0.0707554	0.0454863	0.0277829	0.0657901	0.0428508	0.0869303	0.057134	0.105554	0.0938204
119.9493@6.0593	1.56946	1.36301	1.32976	1.7537	1.7958	1.42137	0.880041	1.04763	1.01545	1.1425	1.46592	1.40059
N-benzoyl-L-glutamate	0.101572	0.10922	0.118147	0.132016	0.136371	0.121858	0.0461441	0.0461441	0.0461441	0.0922882	0.0461441	0.116184
119.9777@1.2223	16.012	13.7894	13.156	14.7704	13.761	15.334	20.4535	18.2783	19.421	15.6804	18.6324	16.0602
Deoxyinosine	0.373616	0.424677	0.688258	0.424728	0.404285	0.386013	0.170953	0.10806	0.0864019	0.304279	0.0588817	0.154257
2,3-Butanediol glucoside	2.00295	1.95393	1.92529	2.64414	2.73753	2.86053	1.2123	3.16347	2.2557	2.12078	1.60908	2.2143
120.9552@0.23	0.372751	0.274969	0.223835	0.137633	0.21045	0.246901	0.19646	0.0605687	0.126145	0.110295	0.0786191	0.0854334
120.9553@14.0602	0.457798	0.451313	0.400172	0.289149	0.390595	0.432853	0.460965	0.174786	0.190612	0.236436	0.321952	0.227033
120.9553@3.1384	2.18747	2.14616	2.0203	1.27421	1.43166	1.62342	0.260424	0.0321612	0.0823037	0.413441	0.0321612	0.0643225
1210.3545@1.2629	0.0639135	0.047335	0.0557271	0.0636862	0.0737514	0.0601741	0.0408171	0.0522311	0.0453162	0.0460938	0.0541564	0.037456
1210.7567@0.948	0.0323566	0.0287687	0.0139417	0.0221296	0.025675	0.00379599	0.0542572	0.020118	0.0287142	0.0333389	0.0239008	0.0101152
FA (16:2)	0.131359	0.121209	0.0562205	0.128222	0.0570766	0.0623309	0.0504739	0.0689864	0.138942	0.119386	0.165364	0.0657828
1212.6412@1.6389	0.24495	0.332512	0.355561	0.300757	0.441904	0.422242	0.149086	0.196147	0.155518	0.185053	0.125484	0.176787
121.9381@11.0052	0.0101902	0.0139583	0.0160307	0.00722232	0.00769238	0.0253267	0.0393533	0.0429715	0.0201745	0.0312585	0.051572	0.0373455
1219.8827@0.9454	0.0261871	0.0374567	0.0580469	0.0404959	0.0546182	0.0503517	0.0417304	0.0670463	0.0292669	0.028582	0.0329701	0.0392617
L-Valine	31.7831	83.0266	28.5137	24.5256	29.2752	71.0081	111.829	103.625	126.877	76.0524	102.993	165.454
N-Acetylvanilalanine	0.160493	0.0794878	0.0911297	0.0903891	0.102153	0.142517	0.065366	0.00391642	0.00195821	0.0229506	0.0500627	0.0512835
1220.6968@1.6694	0.768906	0.88481	1.21148	1.34808	1.31211	1.49843	1.00602	1.74423	1.23209	1.10073	0.956022	1.28218
1220.8445@1.2754	0.106545	0.0712489	0.0772794	0.0960004	0.121142	0.0919857	0.0632052	0.0376378	0.0469288	0.0465855	0.0660881	0.0378882
Palmitoleamide	0.159946	0.13216	0.176624	0.16172	0.195893	0.194366	0.0660798	0.0660798	0.0660798	0.0660798	0.0660798	0.0660798
254.0202@3.5103	0.195341	0.251845	0.276464	0.276419	0.242159	0.308508	0.391395	0.371323	0.41239	0.490893	0.456792	0.460749
1221.8796@0.9529	0.0253055	0.0247765	0.0454775	0.0352531	0.0451138	0.0394811	0.0373532	0.0440903	0.0346318	0.0360353	0.0593817	0.0256614
1223.8964@0.9533	0.0477874	0.037221	0.0591216	0.0508305	0.0685375	0.05268	0.056188	0.0505485	0.0431225	0.0494466	0.0944599	0.0378583
254.1005@3.9767	0.0693759	0.0551902	0.105207	0.276971	0.402086	0.186173	0.0796306	0.0203475	0.0267369	0.0182198	0.0186402	0.0151001
123.0805@4.2904	0.60446	0.438149	0.426517	0.485223	0.444505	0.44894	0.599264	0.239039	0.294875	0.309557	0.331461	0.229893
Palmitoleic acid	2.78963	2.16021	0.893933	1.87639	0.940056	0.7274	0.950325	1.63254	2.48088	1.78522	3.18474	0.727752
1233.3495@1.2357	0.0525921	0.0426638	0.0443198	0.0520208	0.0760601	0.0571581	0.0455979	0.0411547	0.0380485	0.0431216	0.0467798	0.0230185
Palmitic amide	0.176459	0.121939	0.100965	0.123657	0.225268	0.238797	0.0504826	0.0504826	0.0504826	0.0504826	0.0504826	0.0504826
256.1094@4.7318	0.00593426	0.0143973	0.00908059	0.00296713	0.0125851	0.0431318	0.193767	0.0609781	0.0847125	0.0390779	0.116881	0.0903527
124.9102@0.3248	1.13759	0.0770679	0.0770679	0.725374	0.538919	0.52919	0.935675	0.187341	0.559659	0.298479	0.365064	0.154136
124.9104@1.2795	7.61397	5.16932	0.476161	3.02951	5.4516	5.25081	4.4406	3.53002	1.81737	3.2988	2.71607	1.47832
1249.2348@0.9424	0.0359363	0.031023	0.00682586	0.0184536	0.0188007	0.0061011	0.0435695	0.0672799	0.0929244	0.0716023	0.0928867	0.0321045
125.0158@4.7997	14.6388	37.9604	35.6739	45.9388	34.4017	58.656	167.59	138.686	168.125	87.5035	147.088	98.6153
1254.9081@1.8528	0.0879895	0.0628447	0.0596454	0.222852	0.1202	0.0781519	0.197458	0.0694082	0.197698	0.145035	0.24432	0.132921
1256.6665@1.6615	0.210729	0.304658	0.332594	0.264613	0.399443	0.369387	0.131259	0.192677	0.139246	0.159216	0.107223	0.161069
5-Methylcytidine	0.00749816	0.0336939	0.00592138	0.00606007	0.0197798	0.00926865	0.099547	0.0373684	0.0640203	0.0340234	0.0971658	0.0432623
Glycerophosphocholine	0.53177	0.325009	0.459512	1.09265	0.60975	0.615438	0.251682	0.0867463	0.477997	0.39838	0.556047	0.0897637
257.1434@3.5993	0.0786239	0.019368	0.0698927	0.0513345	0.0737935	0.167108	0.128296	0.102955	0.144775	0.00968398	0.0459208	0.388758
Alfafuran	0.160161	0.199025	0.104347	0.17027	0.115988	0.146511	0.180396	0.177158	0.409055	0.243232	0.289178	0.17874
125.9999@1.0488	15.987	15.3901	18.8732	24.9483	22.4449	15.1653	53.1038	40.417	23.4973	20.2914	17.4802	24.5495
126.0097@1.399	58.695	42.5035	56.6771	58.1688	69.1787	63.9346	63.8252	15.8159	31.3375	23.8224	47.7013	30.831
126.0515@11.0431	1.02399	1.1412	1.50905	1.51593	1.53319	1.70793	1.29167	2.02065	1.33452	1.04515	0.954133	1.13336
1263.9127@0.944	0.014727	0.0195116	0.0300528	0.0245403	0.0327965	0.0305296	0.0267246	0.0426753	0.0134772	0.0103046	0.0173681	0.0226584
1264.7229@1.6879	0.665298	0.733186	1.04371	1.14456	1.12804	1.27193	0.858487	1.49409	1.05749	0.948894	0.829061	1.11461
126.9079@3.0083	1.65179	1.49245	0.348746	1.00583	0.671579	1.28183	1.17271	1.11894	0.728046	1.65887	0.174373	0.174373
126.9079@4.023	0.266241	0.536396	0.784396	0.113498	0.340208	0.113498	1.80989	0.226995	0.567953	1.2767	1.26068	1.63505
126.908@1.247	2.29663	2.02248	1.53089	1.46477	1.71897	1.6497	1.49348	2.26377	1.30494	1.3432	1.28862	0.737413
126.908@1.495	3.7424	3.20582	2.95311	2.51208	2.52603	2.16591	3.03443	1.76411	2.27054	1.78021	1.72266	1.5907
1269.8998@1.6622	0.0360113	0.0272244	0.0270013	0.0766303	0.0402956	0.0327231	0.070712	0.0483732	0.0788726	0.0531591	0.103956	0.0721753
L-Hexanoylcarnitine	0.0085353	0.0085353	0.0085353	0.0085353	0.0085353	0.0170706	0.0775107	0.16056	0.0469115	0.0224775	0.163371	0.0658875
128.0707@4.4326	0.485115	0.47059	0.328183	0.39538	0.394067	0.474654	0.392296	0.0948315	0.10592	0.171414	0.164796	0.179939
1280.9233@1.7905	0.0472019	0.0286925	0.0376395	0.123628	0.074088	0.057221	0.122455	0.0463625	0.129092	0.0925994	0.145605	0.0751936
1281.9263@1.7784	0.0367896	0.0228661	0.0312464	0.0873975	0.0568676	0.0468509	0.0877778	0.0315335	0.0878067	0.0673837	0.108897	0.04884
1287.9108@1.8574	0.0379334	0.0235538	0.0224452	0.0642852	0.0429288	0.0338249	0.0755771	0.0281864	0.0767375	0.054522	0.0916384	0.0622432
129.0437@2.2919	12.4024	7.25013	9.27529	10.4701	6.40346	21.317	30.5009	16.8395	23.1661	13.8629	19.3454	9.62381
Dehydro-4-methoxycyclobrassinin	0.697826	0.88944	0.912307	0.822096	0.964834	0.987097	1.3635	1.18079	1.31574	1.53988	1.41301	1.38845
1298.7435@0.9379	0.0528285	0.0294307	0.057166	0.0435955	0.0371724	0.0530089	0.0321343	0.0186245	0.0346834	0.0474016	0.0257995	0.0145343
1298.8792@1.8145	0.0467919	0.0308072	0.0348706	0.12107	0.0700866	0.0521516	0.095318	0.0424281	0.143683	0.0736852	0.144741	0.0533169
130.0277@1.0617	0.645059	1.15135	0.852257	1.24442	1.40749	0.688658	1.3342	2.36104	0.459767	0.497396	0.264891	2.12207
Streptidine	0.0075174	0.218526	0.230542	0.0474482	0.0037587	11.6387	15.0332	18.451	0.894883	0.711431	0.613106	14.5763
130.0641@0.8788	42.7888	34.7675	24.0678	41.6724	42.9364	82.3219	158.136	81.1586	97.025	58.7325	123.125	120.341
1300.6927@1.6846	0.171761	0.278258	0.297456	0.230142	0.326204	0.322939	0.112073	0.164108	0.123897	0.131113	0.0925039	0.13725
1300.8934@1.8398	0.264847	0.148297	0.167984	0.58321	0.376174	0.228109	0.503539	0.165462	0.497562	0.331118	0.599576	0.273359
263.0697@1.4638	9.95888	8.61069	9.78167	2.30047	10.8472	9.6633	4.02189	3.89104	3.88003	5.4735	3.4634	5.02251
1305.9216@1.7935	0.0232391	0.0123849	0.0118965	0.0477801	0.0283073	0.0227045	0.0385078	0.00833193	0.0315196	0.0301278	0.0425039	0.0202933
1308.0032@1.8316	0.00103941	0.00399537	0.00638011	0.020132	0.00815281	0.000185352	0.0251252	0.016308	0.0387846	0.0254691	0.0306801	0.0319944
1308.749@1.7018	0.546958	0.629689	0.877774	0.975741	0.976381	1.08491	0.775872	1.21047	0.884105	0.795416	0.711186	0.962187
13088	0.0174037	0.0491504	0.0253186	0.0510752	0.0585434	0.0549683	0.353377	0.0804285	0.154372	0.0892882	0.158712	0.388841
264.0529@1.8607	0.440628	0.786134	0.725643	0.410561	0.339864	0.362002	0.673601	0.927372	0.479189	1.21101	0.405865	1.09048
131.0594@5.6351	0.352087	0.996414	0.927684	0.561373	0.646492	0.364969	0.463135	0.155482	0.529944	0.292157	0.375369	0.429589
131.0595@5.5761	0.167212	1.23891	1.05645	0.831639	0.791455	1.41575	0.0378245	0.772735	0.335319	0.112852	0.075649	0.0378245
1313.9211@1.8057	0.0264234	0.0218492	0.0173221	0.0488728	0.0318907	0.0258407	0.0569529	0.021014	0.0627243	0.0447602	0.0639695	0.0427625
1314.9173@1.8162	0.0510014	0.0325044	0.0273164	0.0984242	0.0749063	0.0478184	0.0870023	0.028284	0.0812494	0.0625261	0.111666	0.0592892
L-Homoserine	0.984273	1.52048	2.12141	2.66701	1.60372	1.22088	4.85401	1.34751	2.54134	2.95359	5.43922	1.06226
131.9654@1.2861	10.2501	10.9129	9.33034	2.70785	9.86876	9.78803	12.4655	11.3901	12.4682	3.83445	11.7633	9.2562
131.9657@1.6486	16.2399	24.8567	16.9624	7.59434	19.1829	18.6914	7.39168	7.44606	7.81789	4.3719	7.1225	15.0799
131.9797@0.9889	0.0382701	0.0362356	0.0244839	0.0355211	0.0415247	0.039813	0.046976	0.0177959	0.0334481	0.0193042	0.0441405	0.0619985
5'-Dehydroadenosine	0.385864	0.418948	0.347274	0.434157	0.413945	0.371886	0.362512	0.263197	0.642027	0.414187	0.68051	0.33418
1326.9083@1.755	0.17842	0.128542	0.122755	0.453733	0.280892	0.203359	0.41962	0.170394	0.451912	0.299644	0.580794	0.215393
SB 200646	0.17894	0.106632	0.163355	0.227226	0.0917878	0.133087	0.266261	0.0450383	0.0880366	0.0255674	0.0579884	0.0572152
133.0114@5.7445	0.066159	0.0768355	0.0872099	0.0928411	0.0941523	0.0728533	0.301685	0.0674081	0.11756	0.109633	0.236494	0.141609
266.1556@2.5923	2.64971	1.85382	1.77264	2.07417	1.60208	1.82756	2.61403	1.15265	1.67815	1.25342	0.459064	0.918129
1331.9337@1.7551	0.0241734	0.0168966	0.017646	0.0506789	0.0335071	0.0264467	0.0463912	0.0145446	0.031495	0.027271	0.0451187	0.0297514
4-Hydroxy-3-methoxy-2,10-bisaboladien-9-one	0.62369	0.496567	0.486282	0.522359	0.43051	0.474199	0.522926	0.320795	0.34032	0.366118	0.306828	0.353418
2-Amino-4-oxo-6-(1',2'-dioxoprolyl)-7,8-dihydroxypteridine	6.46624	8.13782	8.31957	8.53283	6.91434	7.76806	20.7481	16.6604	19.0505	17.4991	20.9714	15.3672
Adenosine	0.03129	0.0313673	0.0631403	0.03723	0.0518963	0.044646	0.00247077	0.0097061	0.00286535	0.0473081	0.00581592	0.0201763
133.876@1.171	0.39811	0.459649	0.167943	0.406882	0.120658	0.371497	0.305638	0.105416	0.0971381	0.0469708	0.22006	0.0821662
133.876@4.1087	1.45625	0.375952	0.167487	0.271693	0.219279	0.37548	1.11713	0.0518792	1.2957	0.942297	0.103758	0.0518792
133.9083@1.1974	1.17864	1.4659	0.0382217	1.01687	1.16736	0.181187	0.45384	0.0191108	0.415589	0.435215	0.294976	0.0191108
133.9626@2.9191	2.32407	2.59594	2.11914	2.16864	2.49944	2.24544	0.817993	0.421738	0.781121	1.04024	0.54151	1.10886
133.9627@1.6551	7.18748	7.95378	7.6867	4.84611	7.17308	7.45514	2.74816	2.89563	3.00702	1.99828	2.60374	5.56904
134.0174@6.0094	0.0381832	0.0355635	0.0282896	0.0530071	0.0443689	0.0457616	0.0450212	0.0364895	0.0540009	0.0310627	0.0800239	0.0429196
1340.9313@1.7541	0.0202251	0.0177158	0.0114882	0.0420327	0.0275649	0.0195651	0.0433459	0.0143636	0.0407392	0.0280141	0.0526199	0.0300445
Inosine	5.01861	4.48462	4.63037	3.16571	5.39169	4.75798	0.384897	0.8505	0.341541	0.696355	0.506068	0.719804
1344.7179@1.7107	0.16106	0.226222	0.263411	0.188446	0.294813	0.287105	0.102816	0.158901	0.0972953	0.111826	0.0796781	0.122594
135.0411@5.817	0.0254722	0.0479115	0.0559305	0.00229175	0.0180594	0.443547	0.40052	0.389271	0.0619412	0.0631999	0.0541127	0.465019
FA methyl(16:1)	0.533415	0.449129	0.0449443	0.285347	0.0743105	0.0104662	0.120238	0.171903	0.391451	0.254949	0.497245	0.0883531
1351.9104@1.748	0.0283109	0.018966	0.0217338	0.0644644	0.0451877	0.030031	0.05351	0.0184014	0.0445158	0.0378934	0.0650795	0.0215046
1352.7754@1.7254	0.379281	0.439916	0.649689	0.70517	0.691925	0.778132	0.551651	0.865447	0.643595	0.570155	0.514507	0.674307
1352.9226@1.7422	0.0408138	0.0289355	0.0352181	0.0962189	0.0725341	0.0495734	0.099437	0.043509	0.112278	0.0782126	0.132197	0.0447547
135.8734@4.0422	1.03502	0.576418	0.986862	0.97763	0.245516	1.03564	1.13072	1.49872	0.122758	0.949477	0.864306	0.514074
135.8735@1.1686	0.378997	0.214403	0.156441	16.0946	0.10494	15.8556	0.271219	0.0887282	0.216336	0.295252	0.145993	12.4851
1358.9158@1.6941	0.0194359	0.0162304	0.0117392	0.0354483	0.0248817	0.0188139	0.0444792	0.0141078	0.0431908	0.0294892	0.0581207	0.0462684
135.9027@3.3369	1.65442	1.96008	1.79511	1.89493	1.97174	1.71922	0.856241	0.373288	0.62464	1.0184	0.500133	0.731199
135.9029@1.2069	33.1697	40.0703	34.3109	29.4265	20.6615	17.8588	20.0441	15.5221	19.1006	20.5539	17.137	19.859
1360.9014@1.8609	0.03492	0.0252876	0.0194112	0.103888	0.047045	0.0389091	0.0874101	0.0344103	0.0867954	0.0535397	0.0871683	0.0445076
1362.8817@1.7825	0.0783121	0.078761	0.0560113	0.16117	0.138018	0.106151	0.105109	0.0410125	0.0918273	0.0697603	0.108713	0.0574615
136.979@0.4232	0.576416	1.1825	1.12497	1.26178	0.151605	1.17183	1.31266	0.829068	1.04854	0.85789	1.00511	0.30321
6-Hydroxyl-1,6-dihydropurine ribonucleoside	0.574029	0.552117	0.585223	0.765537	0.901881	0.686426	1.05794	0.436443	1.62637	0.566711	2.30692	0.615608
1372.8928@1.6951	0.158538	0.0979453	0.0797386	0.322647	0.209482	0.139829	0.292127	0.108708	0.297401	0.178458	0.426829	0.156922
Nonyl octanoate	1.13311	0.980468	0.348851	0.954741	0.343492	0.185961	0.84823	0.44067	0.947095	0.684311	1.18527	0.370364
(S)-14-Methylhexadecanoic acid	0.230532	0.129551	0.0427325	0.153122	0.124806	0.0153751	0.228526	0.00768756	0.275967	0.00768756	0.00768756	0.00768756
1377.1014@1.5365	0.0443165	0.0377317	0.0360314	0.0743509	0.0330728	0.0449616	0.0493945	0.0515579	0.0795082	0.0415632	0.0666699	0.107614
1377.9224@1.6983	0.0170064	0.0150261	0.011566	0.0378487	0.0266164	0.0168718	0.0370541	0.0112827	0.0321616	0.0269341	0.0450399	0.0206752
137.9@3.3237	0.548451	0.712874	0.452107	0.598275	0.760411	0.576868	0.281207	0.130445	0.220987	0.282356	0.210689	0.226434
138.0105@10.6444	0.276493	0.203228	0.236327	0.240306	0.227258	0.150082	0.198494	0.179024	0.214297	0.196196	0.178105	0.156043
1-Phenyl-3-(phenylsulfonyl)-2-propen-1-one	0.220557	0.259266	0.244427	0.267094	0.191952	0.240816	0.633501	0.547883	0.620583	0.532929	0.617716	0.48384
phenyl-1-thio-&beta;-D-galactopyranoside	0.0470744	0.0114646	0.0376329	0.131835	0.130343	0.0656319	0.296461	0.0733634	0.255788	0.171503	0.301616	0.151808
1388.7439@1.7303	0.126093	0.179195	0.218932	0.155231	0.225346	0.228744	0.0828846	0.122058	0.084007	0.0918683	0.0645382	0.0995283
[FA hydroxy(16:0)] 4-hydroxy-hexadecanoic acid	0.64617	0.343466	0.514124	0.991782	0.444727	0.234574	0.736556	0.372362	0.62332	0.491392	1.07152	0.185993
1396.8014@1.7405	0.250503	0.290415	0.425885	0.478734	0.468412	0.516336	0.372443	0.570442	0.435948	0.386583	0.339349	0.461193
1398.9088@1.6879	0.0211041	0.0141096	0.0138971	0.0569453	0.0480482	0.0294104	0.0697357	0.0280561	0.0834706	0.0430717	0.103893	0.0241966
139.9959@11.0954	0.504816	0.760079	1.11672	0.875694	0.912821	0.908448	1.22805	1.21672	1.55677	1.08187	0.514297	1.19062
1405.1334@1.5185	0.168132	0.0944388	0.105517	0.180778	0.0904485	0.0946184	0.154238	0.202212	0.171238	0.143103	0.166989	0.287923
140.9916@3.3979	0.012324	0.00780377	0.00913521	0.0124003	0.00669309	0.0170882	0.0354745	0.0426233	0.0455753	0.0282222	0.00742081	0.0773078
140.9938@3.4241	0.0786755	0.0794243	0.0640894	0.0217021	0.0634874	0.0940151	0.137887	0.104573	0.112613	0.0389564	0.0392569	0.15855
141.0403@5.9963	0.0250452	0.0296505	0.0286443	0.0519113	0.0248	0.020616	0.0890345	0.0271386	0.0444225	0.0416054	0.121725	0.0266435
1415.1179@1.517	0.04911	0.0282214	0.040078	0.0800203	0.0354035	0.047796	0.0564231	0.0461277	0.0803559	0.0563547	0.0782541	0.0714651
1420.1404@1.5192	0.0188366	0.0173563	0.01371	0.0250543	0.0092539	0.0178719	0.0234985	0.035179	0.0326349	0.0239937	0.0283516	0.0570776
142.0255@10.9648	487.816	428.95	408.688	435.651	433.503	439.198	362.356	185.754	270.274	279.428	288.09	252.92
1420.7897@1.7902	0.0206371	0.0340498	0.0501181	0.0337564	0.0419086	0.0540851	0.0335773	0.0981465	0.0393705	0.0351951	0.0269321	0.0433977
Niacinamide	0.475018	0.412968	0.373964	0.329374	0.541005	0.673746	0.030063	0.0150315	0.0150315	0.0150315	0.227806	0.0150315
1426.1221@1.5038	0.0948916	0.0527411	0.0773642	0.12772	0.0629047	0.0899951	0.108726	0.0830304	0.146618	0.097479	0.110546	0.133164
Magellanine	0.274287	0.428501	0.369589	0.419764	0.105313	0.15693	0.458217	0.101866	0.0509328	0.223337	0.232852	0.0509328
1432.1296@1.508	0.0329342	0.0254056	0.0305389	0.0616752	0.0301036	0.0447782	0.0406855	0.0189285	0.0428123	0.0371364	0.0406191	0.0458897
1432.7709@1.7629	0.101802	0.141637	0.183134	0.124985	0.199448	0.187402	0.0760741	0.106057	0.0689683	0.0792952	0.062807	0.085973
1434.1147@1.5326	0.0545567	0.0487368	0.0479095	0.114989	0.0553607	0.055691	0.0815038	0.0643611	0.113961	0.0716952	0.126329	0.132266
1442.1507@1.5236	0.125868	0.121506	0.095647	0.191133	0.115768	0.131522	0.153174	0.0979138	0.169731	0.13005	0.183144	0.214311
Dehydroxymethylflazine	0.969064	2.1931	2.58403	1.49104	1.8774	1.24867	2.69193	3.81874	1.77491	4.98138	1.34239	2.38477
1449.0878@1.3528	0.116543	0.113132	0.113276	0.145795	0.102887	0.0900185	0.122723	0.097861	0.137134	0.123602	0.142057	0.191459
144.9996@0.8029	1.73916	1.6853	1.11265	0.554247	0.825585	0.667112	0.621991	0.123486	0.0463131	0.060932	0.0204344	0.0408688
145.0115@10.9657	0.328303	0.303351	0.357162	0.459355	0.498155	0.507941	0.101299	0.0781885	0.193319	0.282779	0.286733	0.283667
2-ethyl-1,5-dimethyl-3,3-diphenylpyrrolinium (EDDP)	0.142908	0.112455	0.111044	0.125256	0.127824	0.125288	0.140951	0.057977	0.0922162	0.0861568	0.0921073	0.081221
145.9184@10.9993	0.0105146	0.0156615	0.0170862	0.0151759	0.00810885	0.0154772	0.0290398	0.0224763	0.0167026	0.0206304	0.0343233	0.0246249
1460.1323@1.5133	0.0667728	0.0415631	0.0680849	0.115913	0.072616	0.0756054	0.0811865	0.0737044	0.104336	0.0843041	0.103434	0.124379
1462.1428@1.5107	0.202002	0.160499	0.163402	0.309605	0.179139	0.168997	0.252994	0.199436	0.257159	0.224598	0.310954	0.344144
1463.1014@1.2641	0.100701	0.118181	0.122111	0.125863	0.0993354	0.102721	0.100771	0.0985696	0.125177	0.106692	0.115236	0.14471
Linoleamide	0.943006	0.788119	1.0169	0.90444	1.19899	1.36196	1.85231	0.062948	0.031474	0.031474	1.87039	0.612742
1468.1036@1.522	0.0779206	0.0498888	0.0654312	0.110404	0.0682841	0.0803802	0.0795667	0.0313538	0.0716639	0.0682297	0.0897911	0.0963634
1-Pyrroline	0.133127	0.0752126	0.149507	0.127222	0.129517	0.587209	0.403291	0.117442	0.166191	0.11709	0.2422	0.142618
1470.1742@1.5107	0.442916	0.293296	0.299516	0.625729	0.375621	0.328259	0.453443	0.291903	0.456228	0.366109	0.562921	0.554984
147.1065@6.9909	0.0441273	0.0950666	0.0820919	0.146985	0.0910339	0.0921777	0.38822	0.208525	0.193089	0.232294	0.338797	0.156399
1472.1244@1.4694	0.0777884	0.0503979	0.0694435	0.108009	0.0621483	0.0742664	0.0921413	0.0396632	0.103453	0.0964225	0.116929	0.0932977
1474.1347@1.4659	0.0594909	0.0383598	0.0468549	0.0822656	0.0491276	0.0658247	0.0790456	0.0505163	0.0909026	0.0748894	0.0969241	0.0947723
1475.1287@1.3601	0.0774885	0.0670573	0.0833435	0.107429	0.0677251	0.090635	0.132347	0.0976187	0.131017	0.12362	0.131477	0.124815
[FA (18:2)] 13E,17-octadecadienoic acid	3.25026	3.00532	0.570701	1.49663	0.591696	0.303175	0.387915	0.802189	1.29241	1.53334	2.05978	0.124712
1476.1338@1.3396	0.0732272	0.0625945	0.0622083	0.0973088	0.0598944	0.0819822	0.120486	0.0814994	0.0859073	0.110177	0.129219	0.118926
1477.1373@1.3384	0.116145	0.0918591	0.108484	0.145485	0.0958781	0.13222	0.185575	0.153203	0.177223	0.179342	0.192478	0.250998
1479.1168@1.5082	0.1069	0.0430115	0.0927458	0.127271	0.0580942	0.0817864	0.0625624	0.0264796	0.0566863	0.0557966	0.0494619	0.0451498
147.9741@0.1974	1.40025	1.40025	1.40025	6.39804	5.90733	2.80051	6.72608	5.38678	6.09914	8.78653	8.3384	5.42531
147.9742@0.788	6.39081	5.6586	3.34689	0.0954438	2.64497	1.46577	0.801848	0.0477219	0.0477219	0.447975	0.0477219	0.0477219
1480.118@1.5017	0.10866	0.0366153	0.0861362	0.118953	0.0410006	0.0732154	0.04652	0.0262829	0.0562563	0.0504271	0.0464441	0.0431594
1481.1185@1.5082	0.0969366	0.0381496	0.0608951	0.105223	0.0492171	0.0674135	0.0507505	0.022777	0.0514838	0.0503625	0.0410159	0.0366752
Phenylmethanethiol	0.551257	0.495169	0.489274	0.201113	0.387691	0.417111	0.544585	0.32214	0.345628	0.296635	0.298866	0.338113
2-Amino-1,2-bis(p-chlorophenyl)ethanol	0.18407	0.314868	0.303146	0.330546	0.216814	0.363318	1.00521	0.816181	1.00471	0.855816	1.10934	0.920667
1487.0989@1.3112	0.047902	0.0510558	0.0603552	0.0678112	0.0495127	0.051525	0.0600715	0.0395248	0.0758714	0.0601807	0.0704385	0.0699485
Oleamide	2.47248	1.63347	2.19729	1.8744	2.88233	3.41587	0.816735	0.816735	0.816735	0.816735	0.816735	0.816735
149.0064@6.4428	0.0163076	0.0369098	0.0359648	0.0573391	0.0391497	0.0282425	0.179112	0.199381	0.216688	0.129529	0.188926	0.0661033
1491.1253@1.324	0.304848	0.315931	0.300837	0.536488	0.302439	0.276816	0.483261	0.369046	0.565637	0.44537	0.626437	0.525055
2-Aminoadenosine	0.620704	0.353116	0.476706	0.489404	0.370262	0.549704	1.20054	0.84579	0.812512	0.419385	0.831988	0.315901
1494.1196@1.4601	0.148268	0.163651	0.140387	0.166092	0.142938	0.14382	0.101822	0.0742549	0.0941058	0.105401	0.0912904	0.143455
1494.1367@1.3783	0.210005	0.196983	0.178097	0.27846	0.18757	0.178387	0.277925	0.177931	0.266466	0.230438	0.304876	0.375645
1497.112@1.3219	0.205749	0.121458	0.17595	0.239499	0.181581	0.197623	0.201523	0.130062	0.206161	0.22378	0.259527	0.224743
1498.1108@1.5213	0.154708	0.135675	0.13178	0.193444	0.140387	0.139908	0.0856049	0.0554786	0.0656454	0.0814724	0.0740494	0.0998785
Oleic acid	27.6728	24.4824	13.0107	15.6692	12.9966	12.0163	10.4281	18.8931	20.9695	15.7039	19.3589	9.8848
1500.1615@1.3886	0.20233	0.170104	0.168894	0.296909	0.187964	0.207107	0.265969	0.185144	0.287764	0.249196	0.328046	0.334693
1502.8842@1.7902	0.0653607	0.0808029	0.126705	0.145942	0.131459	0.147451	0.110714	0.150204	0.123601	0.104556	0.100295	0.129777
1503.1467@1.3311	0.0984858	0.0800289	0.0994387	0.131832	0.0827494	0.123205	0.153673	0.104726	0.155383	0.146722	0.159289	0.171647
1506.1387@1.3985	0.143612	0.125717	0.122652	0.210897	0.128062	0.162221	0.196495	0.14135	0.227084	0.180241	0.248621	0.244341
150.6183@10.1477	0.0231034	0.00433711	0.0333899	0.0570357	0.0407026	0.0401329	0.19775	0.0975571	0.144937	0.379684	0.0701955	0.074237
1506.8368@1.8283	0.0317529	0.0432368	0.0739388	0.053427	0.0596998	0.0824883	0.0436975	0.133979	0.0579703	0.0526455	0.0377924	0.0669662
Guanosine	0.85043	0.330784	0.32583	0.602573	0.555035	0.262522	0.120904	0.146939	0.544468	0.405448	0.201478	0.0575811
1511.1882@1.3018	0.35086	0.32025	0.315928	0.436092	0.331426	0.399977	0.549563	0.347329	0.543688	0.502596	0.565855	0.634279
Octadecanamide	0.148953	0.107413	0.108368	0.127343	0.154641	0.160636	0.0537065	0.0537065	0.0537065	0.0537065	0.0537065	0.0537065
1515.237@1.4937	0.0203694	0.0341052	0.0333434	0.045976	0.0252738	0.0199803	0.0646466	0.0972054	0.0828429	0.0732318	0.0693158	0.138063
1516.1278@1.3105	0.126406	0.109732	0.156416	0.237619	0.155886	0.178063	0.15927	0.104692	0.165743	0.149415	0.198782	0.136534
152.035@3.1147	0.416105	0.741767	0.812784	1.07103	0.874038	0.709372	0.890027	4.31018	1.38222	1.05177	24.0711	0.729249
1522.8529@0.9469	0.0293504	0.0238126	0.0291849	0.0309765	0.0338554	0.0249941	0.027803	0.0232258	0.0292919	0.0294929	0.0280897	0.0204324
1523.1298@1.3204	0.380356	0.281971	0.30991	0.433625	0.312284	0.375915	0.535848	0.348525	0.537788	0.486398	0.565788	0.622343
1525.2184@1.4816	0.0314823	0.0383152	0.0350958	0.0619868	0.0448425	0.0490601	0.0553841	0.050315	0.095651	0.0664461	0.0631754	0.0830199
Stearic acid	20.0556	16.6195	29.1249	59.141	5.87313	2.93656	109.963	24.9677	6.65676	6.1346	25.7055	14.0169
1527.0904@1.3205	0.11508	0.124645	0.137236	0.164152	0.12498	0.138194	0.0917046	0.0715813	0.0896366	0.0949852	0.0834113	0.093125
1528.1327@1.2913	0.267149	0.191734	0.24345	0.415219	0.285629	0.325254	0.368284	0.207221	0.322173	0.286875	0.358574	0.257718
1528.8805@1.8069	0.0392462	0.0474621	0.0683774	0.0831293	0.0765826	0.0883524	0.0696467	0.0919893	0.0711877	0.0643246	0.0578214	0.0759789
1529.1496@1.3147	0.0985981	0.0902802	0.0925931	0.130921	0.0870828	0.11309	0.127157	0.0702042	0.103547	0.110727	0.135903	0.13592
152.9834@5.7269	0.00658355	0.00658355	0.00658355	0.00658355	0.00658355	0.00658355	0.0330413	0.0201235	0.0311412	0.0219286	0.0344837	0.0131671
Taurine	2.04024	6.0938	6.85425	7.27836	5.07471	14.1399	45.0607	48.5361	25.9495	20.6569	16.6364	28.0122
1531.1542@1.3146	0.104719	0.0933394	0.0908172	0.137642	0.0956265	0.120935	0.141702	0.0719415	0.109166	0.115656	0.122482	0.165066
285.1456@5.0084	0.188296	0.100727	0.183019	0.253279	0.338374	0.494346	0.0503637	0.0503637	0.0503637	0.0503637	0.288374	0.198199
1534.1499@1.4786	0.138707	0.111537	0.101314	0.202871	0.149433	0.156606	0.205605	0.139239	0.218168	0.176169	0.252418	0.205926
1534.1789@1.2633	0.680703	0.437118	0.574208	0.719808	0.607554	0.608338	0.787309	0.350567	0.711999	0.712915	0.793342	0.649257
1535.089@1.3154	0.106967	0.0563769	0.0836949	0.102714	0.0979057	0.0782547	0.0435472	0.0290286	0.0355706	0.0545566	0.0693112	0.0473232
1536.119@1.4628	0.119584	0.0754637	0.11739	0.1306	0.108318	0.135226	0.089013	0.0454567	0.077853	0.0863035	0.061767	0.0834747
1537.1135@1.3006	0.765967	0.596072	0.782797	1.28476	0.818084	0.823007	1.00943	0.600568	1.22667	0.85979	1.24193	0.913297
1538.1173@1.4543	0.0874249	0.066524	0.0812189	0.0978118	0.0774486	0.0928864	0.0567446	0.0314148	0.0503282	0.0656202	0.0515493	0.0551111
1539.1242@1.2878	1.2746	0.981773	1.50703	2.15059	1.47124	1.47511	1.54299	0.830967	1.54806	1.42039	1.64308	1.15083
3-Methylcytosine	0.178691	0.257562	0.324468	0.189455	0.314124	0.511836	0.0236816	0.102494	0.0118408	0.106066	0.0118408	0.0118408
154.1468@4.4421	0.355837	0.328453	0.328454	0.115478	0.15137	0.518219	0.254482	1.63535	0.258857	0.475638	0.280727	0.558115
1542.1409@1.2955	0.427398	0.392254	0.438097	0.669301	0.471441	0.501825	0.528284	0.245158	0.429056	0.44926	0.554924	0.454228
1544.0968@1.5213	0.36539	0.286729	0.247321	0.381927	0.371712	0.311463	0.183307	0.109676	0.155675	0.164348	0.173516	0.20474
1544.1525@1.2861	0.213985	0.148844	0.227644	0.306133	0.228564	0.26858	0.240806	0.131189	0.236844	0.227327	0.237575	0.178095
1544.2137@1.4623	0.0459527	0.0577078	0.0736059	0.103123	0.0663273	0.0490571	0.101386	0.0650325	0.120792	0.0838523	0.120582	0.152438
1546.1559@1.3908	0.319148	0.238593	0.253543	0.439575	0.316054	0.346629	0.420533	0.239012	0.427188	0.354971	0.451217	0.344229
7,3'-Dihydroxy-4'-methoxy-8-methylflavan	0.736256	0.612065	0.58926	0.734633	0.517975	0.365426	0.344734	0.279778	0.185283	0.155926	0.117145	0.0863608
1549.0779@1.3076	0.159626	0.145363	0.154257	0.179846	0.200099	0.198094	0.0820284	0.0733714	0.0835797	0.113321	0.0794821	0.0801152
1551.1498@1.2849	0.594193	0.537735	0.481001	0.735913	0.54301	0.59235	0.950767	0.54	0.852597	0.77959	0.952413	1.11733
155.1491@4.4962	0.0321651	0.028778	0.0205725	0.0149033	0.00533487	0.0528809	0.0319028	0.167942	0.0236046	0.0453443	0.0226372	0.0540456
1554.108@1.3097	0.217377	0.141027	0.224858	0.236845	0.163723	0.255643	0.146395	0.0839796	0.152641	0.122257	0.146842	0.10996
1555.1171@1.3147	0.330568	0.32784	0.349846	0.438108	0.348933	0.34652	0.242948	0.182389	0.235734	0.27048	0.250466	0.253659
1556.1199@1.3338	0.334398	0.332168	0.32771	0.434022	0.33898	0.350899	0.255618	0.162286	0.229073	0.257292	0.233098	0.26069
1557.1163@1.3205	0.291497	0.302996	0.289466	0.353535	0.301188	0.313487	0.223723	0.147935	0.186004	0.223109	0.194486	0.193803
287.0591@6.0204	0.353104	0.267067	0.246718	0.387997	0.370724	0.256591	0.304572	0.233097	0.445783	0.34537	0.615385	0.23331
1558.1144@1.4014	0.24178	0.258148	0.223405	0.286889	0.249683	0.265079	0.178683	0.110982	0.146806	0.169533	0.161533	0.198303
1559.102@1.2766	0.360464	0.202235	0.596784	0.589529	0.477862	0.574072	0.296552	0.141624	0.338925	0.363663	0.299731	0.148022
156.01@14.8309	2.48365	4.4709	1.28999	4.52025	1.55196	4.15196	3.04423	0.244695	0.48939	2.45604	0.244695	0.244695
1561.0986@1.2945	0.185739	0.155649	0.165668	0.185175	0.205987	0.228682	0.146932	0.0815512	0.103856	0.144653	0.0936975	0.145524
1563.1171@1.2953	0.341304	0.314227	0.370764	0.418053	0.412846	0.458645	0.204185	0.147486	0.207377	0.223378	0.192797	0.149222
1563.1304@1.2494	2.39351	1.34746	2.60766	3.76144	2.92603	2.913	2.10035	0.951977	2.26025	1.88687	2.34515	1.07143
1565.1413@1.2757	3.48535	2.75553	2.79227	5.50821	3.67834	3.34536	4.63894	2.59834	4.29778	3.36787	5.59124	3.88341
288.0471@3.4936	0.270463	0.38086	0.374119	0.330498	0.291094	0.349256	0.971079	0.922864	1.06526	0.904633	1.04463	0.825633
1570.1485@1.2692	0.33151	0.278418	0.273879	0.372191	0.321227	0.328254	0.370423	0.179596	0.373598	0.308906	0.371188	0.324208
1571.1319@1.2592	0.74675	0.448318	0.615687	0.76999	0.647347	0.638225	0.853361	0.378128	0.782714	0.75342	0.860323	0.727757
1571.1871@1.2622	1.35396	1.05427	1.0301	1.93253	1.46332	1.36305	1.78574	1.0724	1.65673	1.41245	2.0875	1.47798
1572.1246@1.5343	0.205728	0.187151	0.17602	0.170888	0.197773	0.225963	0.104595	0.113729	0.082462	0.0919177	0.0836661	0.16651
1572.2503@1.4466	0.0432504	0.0639503	0.0583518	0.0770432	0.046444	0.0402305	0.112885	0.104146	0.124608	0.125465	0.124399	0.176289
1572.9073@1.8232	0.0224321	0.0295273	0.0424077	0.0531457	0.0461341	0.0536052	0.0416498	0.0575122	0.044413	0.0354507	0.0375247	0.0480193
1573.0827@1.3076	0.273173	0.332679	0.374224	0.314167	0.40771	0.408858	0.188046	0.146275	0.21233	0.228821	0.182448	0.228882
1573.1715@1.2106	4.26283	2.63948	2.63343	5.41808	4.34683	3.43088	4.27688	2.20449	4.46494	2.82066	5.292	3.04371
1575.1334@1.261	1.18994	0.80979	1.04088	1.8024	1.45246	1.35115	1.76535	1.04485	1.71123	1.31868	2.17322	0.950537
1578.1026@1.295	0.267984	0.255853	0.282209	0.294321	0.314548	0.315241	0.165118	0.0895631	0.130303	0.176851	0.140618	0.126876
1579.11@1.2972	0.215099	0.200309	0.207275	0.207866	0.2398	0.267089	0.153365	0.0871311	0.12886	0.137781	0.121845	0.129398
1579.1639@1.275	0.559841	0.477348	0.372539	0.731795	0.498968	0.554806	0.727603	0.401436	0.629268	0.555178	0.865724	0.79122
3-Buten-1-amine	2.00914	1.31322	1.26601	2.43268	2.23157	2.9748	3.13129	1.19692	2.0682	1.75287	3.75617	2.18738
1580.1154@1.2952	0.11972	0.123563	0.119227	0.141812	0.165163	0.142517	0.107012	0.0642886	0.105805	0.0835164	0.0992578	0.071743
1580.1785@1.469	0.140238	0.059015	0.154409	0.19331	0.159044	0.170088	0.0676042	0.0337241	0.121287	0.0692036	0.0653975	0.0814904
N-(6-Oxo-6H-dibenzo[b,d]pyran-3-yl)methanesulfonamide	3.08559	3.34686	3.6391	3.43055	2.56572	3.42769	8.43556	7.62213	8.52214	7.74684	8.38083	6.19821
Acronycidine	0.449432	0.343009	0.282315	0.36531	0.293527	0.389758	0.324205	0.201311	0.245728	0.234286	0.232641	0.263542
1581.1222@1.3082	0.182182	0.143524	0.148751	0.182236	0.150491	0.219552	0.113536	0.082546	0.106735	0.116597	0.111922	0.0922746
1581.1676@1.2849	0.385155	0.328896	0.27032	0.488635	0.343202	0.364084	0.51917	0.275592	0.457084	0.410979	0.608266	0.626714
1582.1192@1.4299	0.246518	0.198736	0.223199	0.276705	0.248241	0.27351	0.174798	0.098751	0.159504	0.153795	0.139081	0.136864
1582.1684@1.279	0.241873	0.220754	0.182612	0.315447	0.23533	0.224428	0.348183	0.17349	0.27993	0.261159	0.370717	0.405029
1585.1026@1.2771	0.342114	0.255886	0.394454	0.398437	0.452981	0.413449	0.174327	0.0884501	0.173975	0.178261	0.149444	0.119901
1585.2001@1.1912	0.330974	0.298195	0.243044	0.374706	0.350249	0.282703	0.519466	0.294921	0.546029	0.403577	0.561369	0.534379
1586.1188@1.3884	0.163626	0.164653	0.151388	0.184121	0.169209	0.197264	0.133773	0.0928639	0.112599	0.14637	0.107568	0.152178
2-(4-Hydroxyphenyl)naphthalic anhydride	0.332885	0.366333	0.468304	0.474093	0.535194	0.537517	0.322326	0.311393	0.281729	0.262448	0.258526	0.259849
1586.6244@1.3156	0.0280808	0.0252395	0.0266476	0.0265673	0.033343	0.0392604	0.0202473	0.0190368	0.0231896	0.0229382	0.0346036	0.0221899
1587.1157@1.3073	0.251816	0.269351	0.222933	0.246884	0.245099	0.260475	0.203906	0.121489	0.169741	0.189081	0.158797	0.24791
1590.1434@1.2488	0.887081	0.547705	0.857208	1.34242	1.0584	1.10743	0.911194	0.497059	0.896354	0.824359	1.0659	0.53559
159.0283@2.5406	0.0803026	0.143785	0.220308	0.442178	0.67396	0.784837	0.100756	0.0373293	0.0580074	0.0465764	0.0625044	0.0474229
159.0289@4.6144	0.0918131	0.0600406	0.0994341	0.0879254	0.101354	0.245778	0.0972855	0.0307425	0.0550566	0.0749799	0.0952764	0.0754147
L-N-(1H-Indol-3-ylacetyl)aspartic acid	0.977977	0.74634	0.523219	0.245048	0.543574	0.345289	0.327108	0.106584	0.152003	0.0717921	0.0545654	0.089726
1591.1557@1.2622	1.46482	1.01557	1.28239	2.24872	1.77162	1.71192	2.10226	1.24945	2.13109	1.65889	2.49105	1.16101
1594.1741@1.2622	0.973385	0.787473	0.707149	1.34109	1.00672	0.927909	1.24413	0.692089	1.10019	0.956564	1.40658	1.10658
1595.0753@1.307	0.129628	0.0935076	0.191053	0.129638	0.172769	0.214848	0.0581341	0.0563899	0.0727514	0.0752493	0.0661056	0.0717168
1595.1698@1.2622	0.642812	0.56474	0.468022	0.844512	0.618375	0.602069	0.821755	0.438112	0.722593	0.647914	0.920554	0.834118
1596.1584@1.2308	0.364639	0.323513	0.268076	0.39991	0.345608	0.332193	0.460149	0.265061	0.459145	0.346018	0.512438	0.536784
1597.3168@1.4428	0.00447645	0.0207339	0.0148346	0.0185534	0.0132455	0.00686498	0.0394963	0.0461023	0.0635363	0.0461437	0.0426468	0.0871382
1598.6247@1.3008	0.0295273	0.0165097	0.02724	0.0393674	0.0287755	0.0353619	0.0311779	0.0238697	0.028382	0.0279462	0.0358712	0.0277162
1599.1849@1.1871	0.754965	0.467773	0.58876	1.16755	1.13851	0.860522	1.19373	0.758087	1.45273	0.887036	1.63754	0.547274
1599.6291@1.2888	0.0314016	0.0241547	0.0362404	0.043266	0.0452656	0.0403677	0.0311966	0.0296967	0.0296415	0.0283322	0.0406866	0.0273769
1601.1054@1.294	0.807883	0.820468	0.714248	0.986017	0.953472	0.844486	0.567934	0.361432	0.48541	0.526051	0.506421	0.466542
1601.6363@1.2947	0.03051	0.021775	0.034425	0.0399429	0.0367476	0.0349364	0.0291765	0.0146509	0.0239128	0.0331679	0.0371014	0.014578
1602.1617@1.2403	0.390683	0.267919	0.290181	0.430689	0.307813	0.361187	0.407014	0.164097	0.344641	0.371314	0.45359	0.365554
1603.1638@1.2754	0.289219	0.21914	0.227042	0.347982	0.27555	0.300377	0.332836	0.164186	0.287693	0.297839	0.392086	0.318323
Mesembrinol	0.124872	0.219492	0.205193	0.212435	0.0652274	0.0862787	0.246608	0.126384	0.164113	0.0793788	0.0427075	0.140196
1605.1727@1.2629	0.210842	0.147087	0.169638	0.254987	0.185628	0.231795	0.22328	0.139505	0.205541	0.227384	0.300855	0.229328
1606.1194@1.2842	0.130322	0.132188	0.117764	0.16393	0.183667	0.168969	0.0941376	0.0660232	0.0793731	0.0976689	0.0832203	0.0856362
1607.1902@1.2171	0.202623	0.148677	0.14654	0.238464	0.181495	0.176164	0.256992	0.101878	0.197134	0.16596	0.31111	0.257001
1608.1753@1.2349	0.127517	0.121395	0.0947442	0.172614	0.114069	0.132962	0.185658	0.106306	0.137616	0.135325	0.191307	0.190397
1609.1072@1.2818	0.142205	0.124657	0.133766	0.1059	0.165368	0.173049	0.108683	0.0533873	0.0904785	0.0973668	0.0830546	0.0913224
160.9473@14.191	0.982453	1.05809	0.646441	1.25702	0.481584	0.143759	1.0694	0.328261	0.786095	0.560602	0.213464	0.508301
160.9473@3.2731	0.312962	0.302897	0.203416	0.327434	0.30341	0.169788	0.0125802	0.0251604	0.0125802	0.0125802	0.0125802	0.0125802
161.0429@4.9682	0.200663	0.0816195	0.0597372	0.209999	0.203151	0.289523	0.178142	0.0298686	0.0892651	0.119648	0.263153	0.129739
1613.1196@1.2992	0.133005	0.144452	0.0704673	0.106972	0.145597	0.147254	0.104464	0.0695375	0.0815915	0.0911179	0.0695398	0.0837635
1613.145@1.2188	0.15391	0.103392	0.124341	0.239719	0.235482	0.183732	0.204581	0.161818	0.273529	0.200866	0.326113	0.0573461
1618.2308@1.4564	0.0934354	0.0950862	0.0935206	0.126471	0.105404	0.0771912	0.175622	0.134472	0.215573	0.17295	0.219245	0.216137
161.9436@3.2454	1.40798	1.81516	2.01964	2.30028	1.10809	1.81173	0.593497	0.0243073	0.0964743	1.00421	0.0431733	0.779695
Thr-Ser-Ser	13.0713	13.2228	13.5365	14.4056	14.9136	14.102	8.46436	7.24603	9.30246	11.395	9.83285	11.1425
1621.184@1.2117	0.190049	0.172348	0.151994	0.230816	0.210323	0.192748	0.281568	0.171646	0.26747	0.220168	0.278403	0.251818
1622.1787@1.209	0.130456	0.120101	0.102471	0.158175	0.135076	0.132725	0.19177	0.110134	0.172906	0.160451	0.186611	0.196864
N-vanillyl nonanamide	0.444458	0.173721	0.192054	0.171237	0.148751	0.214456	0.331765	0.0327994	0.10494	0.0966046	0.248221	0.0491287
1626.1082@1.2731	0.200841	0.120169	0.149566	0.159872	0.191864	0.228098	0.111546	0.068592	0.0897665	0.101161	0.0913972	0.0720387
1627.1193@1.2821	0.244853	0.223195	0.219031	0.269467	0.312094	0.301798	0.186272	0.125516	0.179143	0.157886	0.148217	0.113465
1628.1252@1.2806	0.200665	0.183358	0.15924	0.227014	0.257713	0.255423	0.161983	0.102361	0.124519	0.143084	0.135066	0.100012
1628.1671@1.2076	0.311492	0.211567	0.208958	0.355248	0.284767	0.255571	0.366341	0.172058	0.317421	0.282884	0.413503	0.351688
1629.1308@1.2771	0.236282	0.227842	0.191204	0.253886	0.280372	0.276702	0.186828	0.117098	0.134441	0.145624	0.168626	0.131403
1630.1355@1.2816	0.183458	0.188468	0.137372	0.190249	0.224899	0.194997	0.153406	0.0834607	0.101938	0.118359	0.11651	0.105716
163.0219@5.8526	0.00996557	0.0311648	0.0387211	0.0336841	0.0260478	0.00931761	0.0726595	0.00629282	0.0255361	0.0268663	0.0492096	0.00751777
(9Z,12Z,14E)-16-Hydroxy-9,12,14-octadecatrienoic acid	0.0539567	0.0547186	0.0909299	0.0989638	0.10373	0.119902	0.033961	0.148366	0.0404363	0.0401687	0.0406124	0.0651883
1631.1956@1.1814	0.124517	0.0958362	0.0778354	0.152897	0.140856	0.121986	0.175456	0.102939	0.161267	0.134342	0.216632	0.163604
1632.1316@1.2681	0.101166	0.0943815	0.0803768	0.0957385	0.0922325	0.0883515	0.0631163	0.0481747	0.0616204	0.0600405	0.0632528	0.0715867
1632.2468@1.4438	0.0420376	0.0415285	0.0153096	0.056344	0.0393557	0.0385623	0.0311165	0.0269587	0.0445689	0.0336954	0.04711	0.0508568
1635.11@1.2608	0.162433	0.12698	0.124981	0.128928	0.169647	0.157436	0.109201	0.0560881	0.0866023	0.0981964	0.0862991	0.109282
1636.113@1.2667	0.136345	0.110111	0.0878169	0.0924256	0.127699	0.115368	0.0839656	0.0418499	0.0628237	0.0707599	0.0600633	0.0839627
1637.1159@1.2704	0.107867	0.112108	0.0916193	0.0974457	0.113612	0.120253	0.0725907	0.0395667	0.0543274	0.0678043	0.0543006	0.0672256
163.9131@6.1941	0.081552	0.0660602	0.00964904	0.0128471	0.187817	0.047725	0.00482452	0.00482452	0.00482452	0.0464167	0.00482452	0.0178355
295.1003@4.4796	0.41949	0.287665	0.258963	0.432334	0.417661	0.477211	0.529897	0.179929	0.328523	0.31756	0.550608	0.33748
164.0712@1.0237	0.0949704	0.232442	0.0511803	0.297038	0.106352	0.0696092	0.195477	0.0849066	0.117203	0.124662	0.165789	0.473837
N6,N6-Dimethyladenosine	0.224765	0.0777142	0.166784	0.207097	0.190387	0.785278	0.687507	0.0646844	0.447059	0.151379	0.889569	0.138048
1642.1709@1.1871	0.375635	0.257484	0.252199	0.467864	0.385607	0.35182	0.397932	0.187887	0.342631	0.302492	0.440268	0.293934
1643.1869@1.1749	0.183719	0.137387	0.159003	0.266573	0.298354	0.244672	0.344922	0.238595	0.367339	0.256982	0.422514	0.190064
1644.2439@1.4568	0.0226237	0.0173052	0.0142655	0.0276934	0.0169366	0.0198147	0.0278852	0.0232448	0.0390949	0.0290452	0.0368626	0.0234616
1647.0915@1.2614	0.383414	0.324877	0.258841	0.3822	0.430182	0.321677	0.227255	0.141269	0.189857	0.174418	0.197043	0.164713
1652.1153@1.2552	0.13233	0.112941	0.0973471	0.11404	0.119897	0.134022	0.0736858	0.0377503	0.0541052	0.0686503	0.0657808	0.0515637
[FA hydroxy(18:1)] octadecynoic acid	0.589083	1.22831	1.0733	1.15597	1.10293	1.28004	0.495892	2.45978	0.883845	0.659147	0.674585	1.16986
[FA oxo(5:2/5:0/8:0)] (1S,2S)-3-oxo-2-pentyl-cyclopentaneoctanoic acid	0.356121	0.267619	0.222909	0.236365	0.292657	0.238583	0.298192	0.164149	0.189913	0.1634	0.186109	0.148946
166.015@4.0534	0.49627	1.04078	0.506785	0.929849	1.00733	0.924118	6.21217	1.93208	2.38919	1.18406	3.4321	13.4064
166.0242@4.29	0.00291892	0.00145946	0.00145946	0.00145946	0.00145946	0.0387527	0.0351704	0.0504	0.0201324	0.0114799	0.0170954	0.0233425
1661.1188@1.2296	0.0809012	0.0653876	0.0434	0.0591288	0.0652839	0.0561692	0.059894	0.0376512	0.0484412	0.0481642	0.0482319	0.0570958
1664.1585@1.1784	0.0802558	0.056671	0.0723879	0.128654	0.13826	0.113046	0.173372	0.122497	0.204176	0.149978	0.240028	0.0753833
Ala-Ala-His	0.327909	0.176414	0.139478	0.340168	0.362039	0.231488	0.16637	0.0374451	0.332718	0.145553	0.771852	0.142228
Palmitoleoyl Ethanolamide	0.360298	0.164083	0.433838	0.392427	0.546792	0.528152	0.0311284	0.0311284	0.0622568	0.16443	0.079393	0.251386
167.9654@13.3811	0.212826	0.173343	0.161522	0.147309	0.201659	0.215979	0.202076	0.0981555	0.162279	0.112399	0.125441	0.129889
168.0518@6.3279	0.367904	0.266196	0.30911	0.312076	0.267423	0.459407	0.387324	0.113754	0.237186	0.20969	0.256867	0.107625
168.0875@10.9419	0.115765	0.0535266	0.111767	0.266092	0.256106	0.150322	0.689412	0.248882	0.6074	0.366776	0.676445	0.348876
[FA hydroxy(18:1)] 9-hydroxy-10Z-octadecenoic acid	4.4333	4.29652	4.49285	5.69971	4.83676	5.14926	2.84865	7.01549	5.04859	3.93925	2.95416	4.64409
168.9784@4.8971	0.328355	0.599834	0.659766	0.692338	0.599132	0.884647	1.04565	1.11141	0.84735	0.840515	0.780183	0.952966
18-hydroxyoleate	0.479368	0.415161	0.308483	0.334112	0.300993	0.337241	0.418265	0.18935	0.29479	0.219267	0.263295	0.180728
Gly-Ser-His	0.179742	0.305797	0.541312	0.659722	0.880692	0.860617	3.23564	0.167566	0.297534	0.260908	0.568073	0.332276
169.9625@1.0402	0.0281442	0.0456188	0.0348287	0.0312089	0.037091	0.0196632	0.0590753	0.0888544	0.0306076	0.0379631	0.0166679	0.0775779
170.0142@11.046	0.324749	0.402779	0.508658	0.504924	0.596057	0.633492	0.335825	0.724269	0.457668	0.407493	0.345386	0.462915
Sphingosine	0.100059	0.00554974	0.086956	0.0710712	0.021959	0.0916065	0.00277487	0.0749329	0.065555	0.0695024	0.00567151	0.0364713
170.069@4.6272	0.0133543	0.0061741	0.0123482	0.0061741	0.184174	0.031795	2.95126	1.13831	1.76947	1.72845	1.84991	0.141819
127.0998@6.4111	0.0634992	0.062266	0.439468	0.109321	0.0744454	0.167598	0.107256	3.79116	0.279871	0.246801	3.87295	0.176772
170.8574@0.9177	0.210951	0.441039	0.226796	0.305495	0.203127	0.365705	0.137532	0.0963203	0.149905	0.110382	0.127135	0.180094
I(-)	0.694493	0.620776	0.362466	0.598468	0.426027	0.633585	0.24284	0.0970267	0.121159	0.109686	0.173318	0.0793858
171.9581@0.7964	0.0129522	0.0129522	0.0259045	0.196898	0.0731726	0.0129522	0.192784	0.0915612	0.0830957	0.0642151	0.0631999	0.0506474
172.0357@1.4855	1.68426	0.651888	1.13761	1.13109	0.644855	0.943294	3.15494	1.56462	2.08522	1.04709	2.42351	1.32486
172.0358@1.9407	5.23345	6.55553	4.47625	4.10046	4.5875	8.76785	6.01093	1.45336	2.76645	10.9732	1.46386	4.29053
172.0358@3.0178	1.06988	0.940744	1.0013	1.48552	2.59061	1.52038	1.26783	2.45234	0.175713	0.175713	0.351426	0.719238
FA hydroxy(18:0)	0.855111	0.681232	0.608902	0.665805	0.572188	0.61076	0.700623	0.408812	0.517256	0.464638	0.450666	0.360276
173.0315@4.0582	0.04697	0.119539	0.0732032	0.309348	0.087427	0.100681	0.0110088	0.239513	0.189515	0.0811406	0.0643559	0.0139586
173.8387@4.1118	0.185141	0.0502934	0.193484	0.100126	0.12166	0.180239	0.000244219	0.00601473	0.0114352	0.0452024	0.000244219	0.000488438
173.966@0.488	2.93384	2.17739	0.478448	3.317	2.37987	0.478448	2.51823	0.956896	1.48654	1.31464	1.3864	1.01054
174.0268@0.8637	0.0506336	0.0502296	0.0293313	0.0646586	0.0627715	0.100384	0.180866	0.149761	0.162847	0.103806	0.202679	0.229294
(1S,3R)-Nanaomycin A	0.449573	0.00810004	0.246752	0.363943	0.314674	0.3226	0.218804	0.0706568	0.288573	0.0162001	0.205806	0.216246
[Fv] 4,2',4',6'-Tetrahydroxy-3-methoxychalcone	0.815496	0.623597	0.58166	0.918654	0.580097	0.567704	0.851189	0.315701	0.520953	0.391822	0.555608	0.34328
Dihydrothymine	0.242163	0.231636	0.167656	0.139341	0.352333	0.250004	0.0422699	0.227815	0.0949434	0.0888613	0.0422699	0.0845398
175.033@5.8122	0.0201997	0.0498732	0.0412695	0.00757863	0.0136782	0.380927	0.255469	0.241083	0.0392573	0.0340025	0.029285	0.374018
302.2252@0.9533	3.97067	2.35612	2.76324	4.13246	2.82408	2.91415	2.92559	2.83081	4.38595	4.50505	4.65792	1.49953
303.0086@2.3180	0.085412	0.00492155	0.0435237	0.0500223	0.00521785	0.102278	0.443893	0.360777	0.331106	0.144031	0.230912	0.0859515
2-(4-Methoxyphenyl)naphthalic anhydride	0.0763004	0.0900514	0.12845	0.348659	0.150791	0.113914	0.135295	0.091412	0.0995822	0.0730095	0.200765	0.128729
N-Acetylaspartylglutamic acid	0.978045	0.925166	0.689842	1.22085	1.11043	0.560307	0.379801	0.611072	0.341548	0.216814	1.26188	0.272096
177.0514@9.9645	0.0043874	0.00597102	0.0497902	0.0684815	0.060715	0.390965	0.559251	0.361991	0.680652	0.318619	0.517704	0.0798867
177.9917@3.097	0.363992	0.0737168	0.350774	0.195953	0.11406	0.153064	0.13522	0.062333	0.223835	0.0782675	0.0708415	0.0152686
177.9919@1.3456	1.72991	0.0940658	0.268418	0.376905	0.499789	0.188132	1.46302	1.03203	0.368395	1.6376	1.02728	0.827063
178.1209@10.4342	0.0947991	0.0620154	0.211452	0.184695	0.071042	0.552063	0.109025	0.107797	0.094151	0.187526	0.148439	0.19337
4-(&beta;-D-ribofuranosyl)aminobenzene-5'-phosphate	0.0852927	0.0442389	0.0565015	0.0581996	0.0579916	0.0988381	0.0429727	0.0473404	0.0409116	0.0632366	0.0609982	0.0467878
Atherospermidine	0.882437	1.15962	0.829596	1.26275	1.54826	0.272875	0.224386	0.103021	1.38056	1.24641	1.33133	0.148603
305.0788@4.7866	5.02985	12.3839	11.2489	15.5259	12.2002	17.3695	43.7609	37.5889	58.0079	26.7861	52.3031	29.2708
Pelargonidin	1.58862	1.56316	0.817841	0.810874	1.52234	0.978096	0.811221	1.29187	0.942629	0.86845	1.37289	0.826857
179.852@0.9219	0.114512	0.319238	0.162334	0.237165	0.122625	0.323654	0.0611452	0.0447071	0.0886468	0.0524105	0.0579558	0.063903
180.0116@1.6519	0.510437	0.480214	0.463389	0.259098	0.324173	0.440967	0.188392	0.259364	0.220604	0.283605	0.189597	0.240818
[FA trimethyl,hydroxy,methyl(16:4)] 3,11,15-trimethyl-7-hydroxymethyl-2,6,10,14-hexadecatetraen-1-ol	0.225477	0.165276	0.0750165	0.265195	0.0940957	0.0389906	0.0962726	0.122063	0.307077	0.241348	0.392611	0.00886944
Histamine Phosphate	0.0326292	0.23262	0.214821	0.178958	0.367366	0.0804221	0.0163146	0.0163146	0.0163146	0.0163146	0.0163146	0.0163146
dUMP	0.31438	0.346526	0.380278	0.387354	0.362734	0.36601	0.85826	0.672813	0.775746	0.74505	0.916227	0.661653
308.0816@4.7254	0.189208	0.205082	0.179234	0.228012	0.223198	0.197493	0.315092	0.275766	0.408536	0.259822	0.418899	0.21779
182.0776@5.2842	0.104866	0.125242	0.12521	0.154948	0.108785	0.121159	0.572128	0.165383	0.242127	0.186088	0.322795	0.194593
309.2665@4.2503	0.246843	0.240173	0.308001	0.517065	0.368584	0.340346	0.310158	0.189436	0.324145	0.274736	0.319505	0.287854
182.9576@6.0744	0.109832	0.0936863	0.0907576	0.133597	0.139	0.121875	0.0655146	0.0708253	0.0796135	0.0943928	0.111343	0.0984336
310.1680@0.9833	0.94948	0.769642	0.658347	0.548509	0.745872	0.763973	0.207369	0.247703	0.147138	0.150838	0.0721147	0.10376
Ethyl oleate	2.31614	2.28182	0.821922	1.78725	1.01808	0.409339	1.16498	1.30056	2.49013	1.78817	2.30365	0.666665
183.9971@14.8179	0.487808	0.897967	0.244013	0.0385905	0.630055	0.32218	0.892759	0.412056	0.234668	0.175021	0.180659	0.077181
183.9976@0.3719	0.341459	0.259545	0.0450011	0.071928	0.188188	0.138473	0.42295	0.020074	0.040148	0.020074	0.020074	0.020074
184.0908@5.1912	2.78394e-06	2.78394e-06	2.78394e-06	2.78394e-06	5.56787e-06	0.0116839	0.0611469	0.119518	0.0205753	0.028833	0.0340199	0.0193333
Val-Gly-His	4.01454	2.68896	2.4546	4.72062	4.12823	5.93198	10.0776	3.28898	11.5107	5.09452	20.2693	5.87124
N-Undecylbenzenesulfonic acid	3.56376	1.626	1.69932	2.38051	1.04813	1.86746	3.28939	0.806621	1.9026	0.895236	1.28363	0.39043
Pyrroline hydroxycarboxylic acid	0.0248017	0.00358867	0.012961	0.000635947	0.0437434	0.1387	0.154162	0.120757	0.124695	0.0676525	0.118026	0.0549389
185.9879@12.0941	1.32202	1.14946	2.14682	2.43481	2.97455	2.57874	0.0686515	0.0686515	0.137303	1.20989	0.431325	1.51933
186.0207@1.874	7.41125	7.86267	10.3208	7.10212	12.1588	5.84856	13.1795	6.04499	7.32675	3.68262	10.1542	8.72775
186.1198@1.0195	0.168064	0.10165	0.00936673	0.0660252	0.0777558	0.12932	0.0719626	0.236928	0.0894424	0.0821582	0.10531	0.145827
187.0535@1.4037	1.24892	0.787644	1.20355	1.00121	1.4008	1.45566	1.16152	0.343383	0.452293	0.233014	0.778652	0.37308
129.0790@10.9151	0.306595	0.165921	0.275697	0.662011	0.662319	0.397307	2.83399	1.20494	2.33096	1.17586	2.25664	1.21512
187.9818@1.3766	4.82462	3.65305	5.73114	3.99729	6.33639	5.84929	5.377	1.87924	2.0618	1.92926	3.64276	1.97854
188.0997@4.4019	6.22932	5.15011	5.79314	4.46075	4.63742	5.8458	2.04436	0.142138	0.778087	2.30041	0.747566	1.60471
189.055@4.336	0.183784	0.117051	0.0894737	0.11417	0.107627	0.295471	0.0935563	0.0410195	0.0771157	0.0659205	0.0789763	0.0805308
189.1229@5.8197	0.0628144	0.0550262	0.0450837	0.039603	0.0708511	0.953338	0.987697	0.975923	0.136377	0.103812	0.0814214	1.02818
189.1365@5.2263	1.07372	0.23967	0.646957	0.939378	0.989709	1.25707	0.767429	1.05025	0.722764	0.539586	0.654068	0.818598
9,10-epoxy-18-hydroxystearate	1.40285	1.37796	1.94219	2.20221	2.04837	2.17923	1.45967	2.03829	2.02684	1.64371	1.1164	1.56186
2-Propene-1-thiol	0.0287248	0.0398644	0.0444679	0.0184524	0.0217818	0.0413542	0.0114524	0.0101118	0.0821857	0.0364522	0.0221555	0.0219901
190.0209@6.4454	0.232589	0.27194	0.281217	0.398353	0.341908	0.182744	1.27861	0.992569	1.15504	0.654666	0.88535	0.448445
190.0329@6.3339	0.289891	0.250799	0.336656	0.363318	0.268482	0.515132	0.436646	0.15195	0.33716	0.30141	0.365685	0.117995
Butoctamide hydrogen succinate	2.10197	1.97604	1.53506	1.98701	2.18637	2.24963	3.58121	3.54625	1.7466	1.85022	2.00155	3.94565
&Delta;8-phytosphingenine	0.0853887	0.0203022	0.0996943	0.0747801	0.0800615	0.103917	0.0007492	0.113678	0.00976276	0.0327895	0.0014984	0.0500717
2-Pentendioate	0.330855	0.256091	0.231005	0.30802	0.304217	0.277037	0.410252	0.189522	0.233609	0.184077	0.57571	0.286183
191.0166@5.6839	0.000173622	0.000347245	0.00982377	0.0100097	0.0126644	0.0088332	0.0338824	0.0941549	0.0438972	0.0475744	0.0694813	0.0144253
(9R,10R)-Dihydroxyoctadecanoic acid	0.223291	0.193974	0.13483	0.16685	0.153006	0.18321	0.174645	0.0796432	0.127346	0.10572	0.125475	0.107154
193.0146@4.7295	0.0494519	0.0364941	0.036851	0.0258445	0.0166128	0.0408177	0.012922	0.0072497	0.0118378	0.0268486	0.0140145	0.0112697
[FA hydroxy(18:0)] 4,14-dihydroxy-octadecanoic acid	1.13022	1.10698	1.10517	1.64018	1.15715	1.17427	1.04354	1.75378	1.29683	0.906937	0.847498	1.06324
317.1243@1.8577	2.2045	1.52304	2.63165	0.842797	2.29148	2.38895	2.56324	0.110895	1.19242	0.832644	1.69486	0.0931875
193.9753@11.0665	0.00686532	0.011359	0.0226457	0.0222187	0.0293565	0.0313054	0.0135464	0.045802	0.0233341	0.0171844	0.00876822	0.0151964
194.0521@1.2448	1.84152	2.00365	2.12089	2.15718	2.46513	2.74226	1.65056	3.99541	2.29691	1.99494	1.70048	2.07878
194.1154@1.3262	0.523014	0.740213	0.793044	0.859544	1.37248	1.46645	0.312491	2.61521	0.989025	0.677696	0.399752	0.773748
194.981@6.1013	0.0307018	0.0449363	0.0596049	0.0502838	0.0599299	0.0529381	0.128291	0.0956021	0.082597	0.0804441	0.10058	0.0848627
2-Methylpropyl propanoate	39.3738	32.0127	24.0203	39.6523	42.1641	78.1747	138.83	86.2423	97.3114	61.3876	109.594	101.928
Xylene	1.33498	1.14464	0.760007	1.04548	0.6988	0.684751	0.716426	0.855427	1.04022	0.894072	1.20468	0.523246
Epimetendiol	0.24576	0.367242	0.155101	0.427345	0.174528	0.321545	0.313704	0.0608419	0.267832	0.206868	0.133866	0.048881
195.9136@0.362	0.376039	0.362038	0.329432	0.288131	0.323042	0.310857	0.366573	0.227003	0.289487	0.244681	0.242759	0.188016
195.9358@6.0145	95.3183	75.2441	65.161	89.2693	87.0059	83.1076	88.9002	62.0562	85.3118	65.2687	103.865	69.7887
Val-Val-Cys	0.807352	0.397284	0.503347	0.548738	0.0063201	1.07727	0.09714	0.250419	0.0280292	0.0330231	0.0655425	0.0676381
Lepidimoic acid	0.785875	0.791534	0.680493	0.890646	0.902751	0.681178	0.570009	0.575738	1.05666	0.760582	1.20504	0.625096
199.0826@4.9565	0.459127	0.232715	0.223328	0.430622	0.382943	0.433449	0.429643	0.0996866	0.274988	0.219956	0.992084	0.221698
199.0828@4.363	0.338665	0.238315	0.23812	0.291267	0.229035	0.389633	0.404952	0.164489	0.287512	0.255064	0.376829	0.27553
199.9058@6.0319	0.0563765	0.0469171	0.0462434	0.0635385	0.0591231	0.0482056	0.0198522	0.0266226	0.0336521	0.0346477	0.0481772	0.0441236
200.1162@5.3384	0.0454295	0.00250924	0.0532759	0.100797	0.0842205	0.0969105	0.311623	0.282325	0.25354	0.169663	0.286519	0.0357693
di-&beta;-D-fructofuranose 2,6':2',6-dianhydride	0.228402	0.193846	0.168816	0.260893	0.228225	0.189776	0.234492	0.165039	0.40202	0.217664	0.476507	0.197862
6,8-Heneicosanedione	0.022197	0.0288754	0.00169196	0.0227433	0.00755273	0.000845978	0.0182114	0.00812245	0.0183228	0.0141337	0.0299452	0.0100272
326.0415@3.3237	0.522418	0.479664	0.444022	0.417192	0.547619	0.471594	0.266263	0.191863	0.231779	0.178657	0.392389	0.177109
Asn-Gly-His	0.798451	0.45869	1.01133	0.971267	0.80497	1.28189	2.24841	1.29981	2.20041	1.33063	1.92262	0.514611
4-Dodecylbenzenesulfonic Acid	4.26573	2.51778	2.47865	3.10687	1.60491	2.57958	3.97728	1.237	2.50192	1.49516	2.00349	0.927788
202.9922@3.1931	0.704457	0.647551	0.444346	0.459305	0.530944	0.375256	0.344115	0.114545	0.206026	0.194626	0.266252	0.193613
Creatine	17.5884	38.0005	41.4231	3.96673	16.7661	218.785	183.318	202.571	55.0961	51.4665	46.3397	224.936
6-Hydroxy-4-heneicosanone	0.0112021	0.0292287	0.00324839	0.0299598	0.00471672	0.0124424	0.000445321	0.00770125	0.0122256	0.000890641	0.0252495	0.000445321
3-methylthiopropyl-desulfoglucosinolate	0.184149	0.362129	0.276034	0.134316	0.266438	0.252857	0.354274	0.55835	0.222535	0.338396	0.15311	0.595619
5,10-methylenetetrahydropteroate	0.265698	0.616736	0.211901	0.612044	0.374802	0.195589	0.512372	0.628539	0.659233	0.413974	0.745013	0.724653
Thr-Ala-His	1.43764	0.239847	0.232346	0.676301	1.03777	0.235072	0.174953	0.084035	0.14848	0.148515	0.374408	0.11587
328.2412@0.9449	23.8748	26.4733	9.54119	20.6519	13.8072	6.44422	36.1037	44.3132	57.2482	43.469	71.0873	21.5907
MG(16:1(9Z)/0:0/0:0)	0.398891	0.333072	0.295621	0.324031	0.278843	0.340283	0.320239	0.154598	0.262855	0.246514	0.225992	0.160474
2,4,6-Octatriynoic acid	1.07877	0.764295	0.708187	1.13427	1.07836	1.04617	0.921719	0.879448	1.16363	0.901177	1.71963	1.00611
2,2'-(1-phenyl-1H-1,2,4-triazole-3,5-diyl)bis-phenol	3.18927	2.46118	2.25016	2.30249	2.05593	2.08111	1.99933	0.974649	3.35108	2.23403	4.5429	1.19878
132.0243@4.7459	2.95361	3.33383	3.66505	2.71959	2.42441	4.20358	4.50004	3.36993	4.44887	4.61339	4.16465	3.08935
4,8 Dimethylnonanoyl carnitine	0.152571	0.514139	0.612388	0.172661	0.160356	0.195901	0.0675388	0.0698808	0.0907153	0.12766	0.066793	0.121832
2-Hydroxy-4-oxopentanoic acid	2.3213	1.78821	1.31517	2.10327	2.30754	1.30432	2.29385	1.53862	3.86594	1.80265	4.31174	1.561
209.0654@6.2887	0.248041	0.179417	0.213776	0.25095	0.1769	0.412802	0.525921	0.115902	0.292922	0.198983	0.360426	0.0679411
331.1147@4.7054	0.191785	0.158045	0.124774	0.13419	0.108894	0.118204	0.113918	0.0483353	0.196848	0.133032	0.244034	0.0582417
209.9932@4.887	0.278416	0.825479	0.87314	0.766379	0.580458	1.40701	1.43552	1.083	0.876737	1.09903	0.77246	1.23117
D-Leucic acid	0.542678	0.101339	0.182602	0.499106	0.102983	0.275071	0.955493	0.289497	0.494003	0.20795	0.392856	0.274254
2-Methyl-5-(8-pentadecenyl)-1,3-benzenediol	0.283177	0.33904	0.121241	0.240257	0.124344	0.129472	0.215417	0.255061	0.325954	0.307871	0.434485	0.187133
Threo-3-Hydroxy-2-methylbutyric acid	0.667391	0.284292	0.829938	1.43221	1.13555	1.91039	9.68575	2.14136	2.30142	1.70114	3.53311	5.48645
211.9922@4.0518	0.0131404	0.0439701	0.0182553	0.0364645	0.0416896	0.0346047	0.248517	0.0863088	0.120383	0.0736439	0.148187	0.553055
333.0744@4.5885	0.0883888	0.270171	0.128845	0.183527	0.207016	0.181193	0.254583	0.0382815	0.201396	0.203527	0.660089	0.300654
212.0669@0.8552	0.373311	0.335488	0.167756	0.223611	0.410958	0.862675	1.23726	0.763484	0.91926	0.509389	1.15289	1.25701
334.1029@2.3066	0.833492	0.793131	0.658339	1.1242	1.58006	0.47338	0.340289	0.22343	0.162119	0.0709215	1.55906	0.153815
Calopogoniumisoflavone A	7.84456	0.294633	9.7243	5.80791	2.40248	12.9244	0.00233414	0.0237852	0.00466829	0.0124819	0.00233414	0.217363
Ornithine	0.0296515	0.0227691	0.0246703	0.0164573	0.0375704	0.0363761	0.312742	0.131725	0.185925	0.138434	0.267561	0.121669
Glycine	0.215682	0.442043	0.555266	0.415288	0.464187	0.454544	1.78789	0.973795	1.08852	0.913433	1.02437	0.788886
213.0317@1.5623	0.296864	0.231237	0.206182	0.23136	0.282133	0.28212	2.3331	4.72514	1.56929	0.408453	0.453631	0.309439
213.0965@4.4656	1.27923	0.606175	0.548502	1.20881	1.10724	1.88578	2.3522	0.373231	1.33685	1.02447	2.4028	1.09893
9-chloro-10-hydroxy-octadecanoic acid	2.17462	2.10393	2.32381	3.24056	2.6852	2.79075	1.71195	2.87899	2.53965	2.02881	1.72774	2.06792
214.0844@14.8179	0.041889	0.036881	0.0373705	0.0321275	0.0481724	0.0611681	0.120772	0.00547018	0.01829	0.0109404	0.0274717	0.0175743
336.0569@4.0469	0.129356	0.948676	0.198427	0.63036	0.762155	0.478563	7.85456	2.09439	2.47242	1.05933	3.15494	12.4224
Musanolone D	0.983737	0.285541	1.05954	0.822872	0.399267	1.43668	0.073641	0.0840044	0.0633724	0.100141	0.0609629	0.0990693
215.0156@5.7374	0.017673	0.0160639	0.0138584	0.0263494	0.024064	0.0604243	0.036148	0.0200056	0.0194794	0.0167736	0.0353477	0.0139961
215.0302@3.1278	0.169563	0.282253	0.324995	0.368918	0.283823	0.255991	0.32567	1.33138	0.47057	0.380473	5.62193	0.282924
336.1166@1.4119	2.57198	0.349241	3.18434	1.89135	0.597109	4.05445	0.0457199	0.0476055	0.0500446	0.0927275	0.0289539	0.161687
215.1878@13.2204	0.0104137	0.00393692	0.0131742	0.0134327	0.00525419	0.0162846	0.00196846	0.00196846	0.00196846	0.0100804	0.00196846	0.00805266
215.9997@1.1786	0.434963	0.142261	0.142261	0.142261	0.142261	0.142261	0.344889	0.284522	0.308971	0.311021	0.294316	0.343072
[FA hydroxy(20:4)] 8,15-dihydroxy-5,9,11,13-eicosatetraenoic acid	0.021387	0.0150805	0.0218861	0.0214562	0.0196417	0.0328654	0.0017389	0.0351406	0.0213791	0.0231617	0.0162473	0.0400173
336.2650@0.9392	0.0795283	0.221679	0.0567821	0.0756511	0.0434386	0.0767344	0.174129	0.205317	0.250755	0.263944	0.408419	0.59112
217.9672@6.0611	0.101037	0.0780429	0.0857385	0.0853926	0.0925979	0.0655463	0.0691141	0.0743542	0.0766224	0.0756715	0.0932065	0.0866761
Sterebin E	0.453014	0.694227	0.260367	0.740848	0.308576	0.571542	0.600341	0.0506621	0.4481	0.329896	0.232171	0.0655881
Deoxyribose	0.352298	0.0925171	0.246699	0.452367	0.661673	0.694783	0.529432	0.318495	0.336311	0.232846	0.485615	0.200847
Sulforaphane-N-acetylcysteine	0.0184871	0.0130362	0.0168068	0.0202511	0.0215617	0.0290766	0.0589932	0.0234047	0.0505996	0.0520057	0.0836673	0.0414959
Ala-Gly-Pro-Pro	0.582321	0.617271	0.626263	0.786355	0.805223	0.961134	0.442025	1.58262	0.927054	0.76063	0.573872	0.90229
Lys-Pro-Pro	2.05912	1.22229	1.00952	1.39081	0.77323	1.22689	1.81631	0.410799	0.84712	0.661259	0.590617	0.210756
4-Ethylbenzaldehyde	0.0911279	0.147619	0.217772	0.142475	0.150838	0.23086	0.0212054	0.0212054	0.0212054	0.0638987	0.0212054	0.0424109
221.0726@1.5166	0.184739	0.226754	0.221419	0.145215	0.245064	0.291415	0.532613	0.338952	0.315735	0.684637	0.493603	0.330446
221.0731@1.1215	0.509977	0.466005	0.347103	0.344113	0.333702	0.582236	0.892628	0.169823	0.258985	0.280014	0.391241	0.37945
Stearoylglycine	0.0781652	0.139533	0.0420284	0.0364166	0.0492526	0.0617394	0.121112	0.0464939	0.0329012	0.0399087	0.102264	0.0442888
1,2-dioctanoyl-1-amino-2,3-propanediol	1.07129	1.21092	0.579406	0.668352	0.669112	0.489936	0.284504	0.630195	0.651275	0.513503	0.397607	0.516783
225.0313@2.2808	0.710113	0.328955	0.46976	0.59931	0.340038	1.09947	1.93468	1.33549	1.54021	0.911093	1.26909	0.642445
225.0749@2.9219	0.00284007	0.00568013	0.017387	0.00905185	0.0336342	0.0225253	2.08051	1.60163	1.59091	1.73453	1.5605	2.75969
225.0955@1.1696	0.871076	0.617449	0.625325	0.420598	0.469998	0.324424	0.213484	0.327154	0.361955	0.445632	0.346208	0.32892
344.1712@4.9630	0.269915	0.131705	0.128031	0.260868	0.233464	0.25834	0.247382	0.0463305	0.148857	0.127162	0.321743	0.131169
226.0729@4.4663	3.08561	3.08097	3.08226	3.59517	3.58948	3.32508	3.39891	2.31201	6.29692	3.10227	6.79593	2.68899
Ile-Ile-Thr	0.0527708	0.107346	0.0888846	0.0771218	0.114607	0.139253	0.0336388	0.225381	0.0798253	0.0844307	0.0470229	0.0971973
227.0825@4.3426	0.52546	0.278723	0.300269	0.300711	0.271764	0.895665	0.742853	0.22177	0.325648	0.350132	0.503961	0.469563
227.0926@4.6666	38.7301	66.1859	58.5347	65.8559	87.2818	29.7829	31.4792	4.23324	60.1673	49.5172	107.318	52.8287
228.1093@10.9386	0.375159	0.22257	0.329846	0.631191	0.596453	0.398086	2.59653	0.697395	1.70673	0.929528	1.76663	0.83783
229.0971@6.0694	1.11779	0.939534	0.946229	1.7417	1.61696	0.697993	0.558927	0.28762	1.17226	2.4938	1.3499	0.431262
Hypoxanthine	4.87485	5.21006	5.14783	6.65459	9.22841	8.22208	0.497759	0.926065	0.598891	0.443556	0.809847	0.205862
229.9876@6.0093	0.100742	0.0665523	0.0645206	0.108924	0.0980919	0.098165	0.0739722	0.0716156	0.118547	0.0778622	0.182845	0.0868058
230.0356@10.9797	44.5697	41.762	46.4412	47.9594	48.8975	46.9554	22.7451	17.3414	24.9923	33.2908	29.0671	29.8628
230.0608@3.5197	0.227381	0.353227	0.317964	0.332913	0.436018	0.31961	0.921893	0.673365	0.939881	0.849666	0.968906	0.662094
230.0627@0.7273	0.204419	0.0827645	0.0592876	0.267718	0.162002	0.19382	0.0635752	0.0399083	0.0352661	0.0347028	0.0389474	0.0428134
348.2059@1.0902	0.379089	0.405465	0.43517	0.604284	0.622633	0.628182	0.350612	0.556785	0.428722	0.326864	0.326432	0.366023
231.0096@6.4465	0.0072911	0.00539079	0.0106229	0.0180476	0.0115048	0.00748137	0.0478222	0.0476245	0.0501621	0.0299378	0.0401815	0.0207063
231.0247@4.0564	0.917734	2.27906	1.0346	1.92343	2.05584	1.66311	5.3266	2.79274	3.11733	2.04432	3.25745	5.98712
231.0474@6.3279	0.964812	0.75269	0.845737	0.86184	0.721535	1.23048	1.29773	0.378198	0.757485	0.657723	0.799897	0.300801
231.0552@4.7184	0.202435	0.199608	0.171653	0.118754	0.130144	0.140523	0.107089	0.0477982	0.110442	0.114713	0.150502	0.0578685
231.0837@10.9386	0.0520075	0.0345439	0.0381127	0.0732929	0.0912385	0.0533682	0.434821	0.158812	0.301088	0.14692	0.28885	0.151255
Penicilloic acid	0.732626	1.66314	1.56193	1.76186	1.37829	2.35899	4.28718	1.82909	2.78682	2.37464	2.51724	2.86239
233.9679@11.0568	0.0200466	0.0275489	0.0321611	0.0386575	0.0402275	0.042096	0.0263277	0.0658248	0.0352307	0.0277481	0.024855	0.0307261
233.974@4.0589	0.000899122	0.00927594	0.00294885	0.00658566	0.00761774	0.0108356	0.0316012	0.021524	0.0271033	0.0154107	0.0298046	0.0433977
234.1579@3.5956	0.167541	2.12427	0.136366	0.0640637	0.142743	0.921355	6.20716	5.00731	6.51253	1.46481	3.7078	13.1775
234.9431@6.0184	0.188809	0.130381	0.119705	0.2062	0.188385	0.184871	0.119023	0.117524	0.16881	0.132358	0.222615	0.164561
235.0443@2.5386	0.205247	0.147277	0.102045	0.0835323	0.0343563	0.0567293	0.00396758	0.256475	0.185865	0.216971	0.125407	0.0146964
236.0536@1.2687	0.247379	0.41862	0.581416	0.48303	0.384291	0.250322	0.776763	1.32193	0.567491	1.0542	0.471488	0.701901
[Fv Hydroxy,methoxy,methyl(9:1)] 5-Hydroxy-6-methoxy-3',4'-methylenedioxyfurano[2'',3'':7,8]flavanone	0.0967142	0.0592864	0.0977239	0.177909	0.170144	0.108737	0.324888	0.0940802	0.27318	0.203615	0.324806	0.174854
237.0683@1.9693	0.462894	0.480681	0.583884	0.355897	0.594917	1.11152	0.393086	0.147576	0.423083	0.261957	0.277287	0.281054
354.1637@5.8446	0.0203232	0.00735125	0.0260571	0.0186117	0.130172	0.212701	0.19003	0.00134723	0.00735503	0.0109689	0.00934585	0.00413375
239.9206@3.1932	0.680463	0.467148	0.420552	0.482371	0.617818	0.380966	0.111266	0.0304025	0.0764845	0.132349	0.0152013	0.0909773
239.9207@4.0095	0.354848	0.275441	0.359253	0.302717	0.295812	0.301805	0.0411535	0.0534862	0.0511887	0.0925402	0.00365124	0.00182562
Leu-Lys-Pro	0.147151	0.131359	0.313098	0.296036	0.107721	0.948362	0.172623	0.188074	0.142902	0.319081	0.234039	0.294566
357.1791@0.8929	0.68595	0.617365	0.507045	0.398836	0.428846	0.429692	0.439728	0.0847783	0.130757	0.0646035	0.0930931	0.100402
357.2000@1.7810	3.1537	2.98735	3.14923	4.30374	4.32652	4.76978	2.02491	5.46528	3.83359	3.49642	2.6135	3.61388
Miraxanthin-I	0.0420674	0.028682	0.0554194	0.0518725	0.0343124	0.0963216	0.0858067	0.0169167	0.0522984	0.039892	0.0619242	0.0085424
243.0459@4.9918	0.0313869	0.0102057	0.00748569	0.0311218	0.0223014	0.027153	0.0109494	0.0406729	0.0072244	0.00612534	0.0233016	0.0120218
243.0596@5.7924	4.77765	4.5103	5.55263	4.87162	7.95296	5.69438	8.56661	5.38702	10.2842	8.51696	10.9345	5.60393
243.0598@6.2622	0.972978	0.696176	1.21448	1.095	1.11193	1.05885	1.83078	2.46107	2.38144	1.62756	1.82064	1.39339
243.0601@4.5758	66.5416	65.0712	59.5165	75.3729	72.6681	61.1003	75.3863	62.1535	114.131	71.3136	115.785	64.8867
243.0899@13.2243	0.16519	0.231598	0.225563	0.102477	0.123725	0.223966	0.182737	0.153042	0.0881424	0.0638275	0.0514966	0.0348634
Trp-Gly-Pro	1.02757	2.12142	2.25213	0.261456	0.982159	9.92733	13.9784	14.6803	5.68417	5.44324	5.11182	11.7528
Trigonelline	0.0796814	0.112293	0.00976436	0.116342	0.492945	0.540095	0.563743	0.583667	0.324656	0.442292	0.376111	0.881914
358.9569@5.9941	0.0703716	0.0831039	0.102724	0.123292	0.0892909	0.0776676	0.189297	0.0582855	0.0989057	0.119361	0.225901	0.074185
m-Aminobenzoic acid	3.72454	0.332936	0.555639	1.31305	1.83487	2.924	0.222444	0.15218	0.0510476	0.0208084	0.262465	0.0243971
3-Methoxy-4-hydroxyphenylglycol glucuronide	0.0150038	0.0194846	0.0206693	0.0196966	0.02136	0.0364737	0.0916909	0.0380484	0.0115492	0.013645	0.0360788	0.0551017
361.1371@5.2702	0.0527259	0.147259	0.067457	0.121632	0.143433	0.0502194	0.866508	0.324215	0.866761	0.32462	1.16058	0.37703
247.1446@4.6942	0.0782022	0.0399824	0.0419063	0.0908343	0.0665057	0.437649	1.33996	0.511141	0.155143	0.0937784	0.202011	0.906877
2-oxopropane sulfonate	0.815492	1.51188	0.310051	0.561635	1.46005	0.405711	0.30706	1.50371	1.8171	0.424932	0.15353	1.51552
248.0271@3.5401	0.0768808	0.1163	0.125268	0.125467	0.0963094	0.109495	0.328786	0.359814	0.379236	0.370775	0.414147	0.358736
248.1483@5.8252	0.229776	0.585597	0.595155	0.0575323	0.210697	4.24125	3.71666	4.32527	1.04209	0.978851	0.783503	4.71722
363.1090@1.6127	2.11804	5.01475	1.57594	4.63797	3.01235	1.47969	2.72281	2.20733	3.55032	2.25465	3.89463	3.7282
[FA (16:0)] N-hexadecanoyl-taurine	0.0619544	0.192412	0.0987641	0.179796	0.11667	0.134065	0.0674204	0.14964	0.164888	0.109093	0.228383	0.0875957
249.0493@3.5235	0.302792	0.479873	0.559513	0.39627	0.390835	0.524394	1.10479	0.896209	1.12113	0.67656	0.968479	1.35941
251.0165@11.0306	0.0072667	0.0132997	0.0216241	0.0246254	0.0306615	0.0257124	0.00092951	0.0323763	0.0162495	0.0115603	0.0074992	0.0162294
251.0916@4.4209	2.24227	0.62103	0.62103	0.62103	0.62103	0.62103	13.7719	24.2482	18.0222	1.24206	9.33945	2.41966
251.9696@6.012	0.273368	0.17883	0.173747	0.304713	0.26897	0.250952	0.164973	0.166771	0.233728	0.198338	0.330128	0.229493
367.0996@1.5012	0.192045	0.266077	0.426153	0.226269	0.275069	0.0727073	0.0212337	0.011954	0.0331869	0.0268368	0.0211596	0.0349341
O-Feruloylquinate	7.66903	9.4305	7.27253	15.9685	13.8361	8.16095	21.3063	16.3968	38.6266	17.4249	42.7054	15.8075
253.0065@4.0435	0.16411	0.429877	0.19446	0.313681	0.347541	0.300982	0.991868	0.480821	0.630392	0.417789	0.632602	1.08966
[PA (6:0/6:0)] 1,2-dihexanoyl-sn-glycero-3-phosphate	0.135873	0.0875366	0.0922671	0.109845	0.0966958	0.0893964	0.0921178	0.0359851	0.0422659	0.0786083	0.0615009	0.0610411
Pro-Val-Gly-Pro	0.183732	0.0893609	0.0515352	0.205367	0.0845218	0.0886332	0.31194	0.122523	0.656638	0.11844	0.0113972	0.0512418
254.0517@2.5531	0.255081	0.193244	0.224601	0.203922	0.282398	0.287967	0.346223	0.886652	0.617613	0.728611	0.582431	0.14595
254.0646@4.5777	0.160677	0.140503	0.116572	0.15255	0.181022	0.116023	0.0615717	0.0852603	0.264737	0.0873471	0.255805	0.107137
5-Hydroxy-7-tetracosanone	0.130491	0.233189	0.104247	0.218165	0.149041	0.222856	0.16065	0.121711	0.181474	0.130363	0.178835	0.141185
254.9708@6.4762	0.00876994	0.0085317	0.0131338	0.0185252	0.0136019	0.00611041	0.0477519	0.051286	0.058814	0.0357883	0.048955	0.0325881
2-hydroxytricosanoate	0.117085	0.0453679	0.0564504	0.0973611	0.0582831	0.0777618	0.504372	0.288673	0.476519	0.259623	0.526815	0.173208
picolinic acid-N-oxide	0.120516	0.143091	0.0875232	0.0894193	0.160729	0.0764291	0.110568	0.0967582	0.0857358	0.046157	0.0298331	0.0227667
257.0619@4.4052	0.0360407	0.029083	0.0383788	0.033216	0.0460107	0.0607539	0.186561	0.0653242	0.00287121	0.028441	0.0444596	0.0351034
257.0856@1.887	1.01333	0.740925	1.00038	0.957961	0.869779	1.16273	1.16208	0.910773	0.750883	0.608073	0.833552	0.483746
257.1851@3.5995	0.0934489	0.283487	0.0813663	0.0592464	0.102171	0.190994	0.378835	0.352315	0.38358	0.217588	0.269765	0.580419
257.2441@13.3549	3.89336	3.03919	2.69912	3.00351	2.99325	2.62085	3.33242	1.45233	2.30872	1.95487	2.0916	1.56065
257.2441@14.8179	1.16781	2.00364	0.845111	1.87902	0.638171	1.2471	1.68086	0.265193	0.983497	1.16714	2.21029	0.315146
(Ac)2-L-Lys-D-Ala-D-Ala	0.00533163	0.000295275	0.0167009	0.0107789	0.0135234	0.0834764	0.221049	0.26186	0.105776	0.0979059	0.187828	0.0560279
N-acetylmuramic acid-1-phosphate	0.102422	0.0557523	0.047496	0.0916653	0.0514126	0.0885276	0.0948007	0.0411328	0.0593628	0.0363864	0.0367574	0.0499744
373.1124@2.2968	0.438519	0.20276	0.225509	0.537673	0.27387	0.326613	0.431129	0.462096	0.284474	0.108401	1.45483	0.0673073
Asn-Gly-Pro-Ser	0.355107	0.274417	0.346685	0.347349	0.26421	0.503384	0.588591	0.155715	0.362482	0.272144	0.382498	0.117659
384.1995@1.7294	2.6125	2.51715	2.69597	3.60244	3.60143	4.041	1.75309	4.72826	3.26543	2.94614	2.26822	3.1432
374.0888@4.8495	0.878593	1.95843	2.11342	2.19215	1.89906	3.06403	3.76012	3.73348	3.67464	3.41205	3.57768	4.18369
259.1643@10.8117	0.156236	0.0389553	0.126756	0.12058	0.0937068	0.395976	0.0194777	0.0194777	0.0194777	0.0194777	0.0194777	0.0194777
259.9903@4.5646	0.285414	0.265837	0.228462	0.274568	0.273774	0.235793	0.225294	0.175607	0.361724	0.206624	0.305462	0.211047
259.9944@0.2086	0.471148	0.464013	0.184472	0.0293642	0.142924	0.0293642	0.382855	0.0587284	0.281673	0.240584	0.229367	0.238037
260.9894@5.9907	0.0285346	0.0428998	0.0526959	0.0629109	0.04098	0.0358111	0.0857177	0.0309176	0.047869	0.0627563	0.0950744	0.0344789
261.0307@3.173	0.114405	0.142709	0.0829786	0.10064	0.132303	0.11007	0.0832146	0.159135	0.0725271	0.0776999	0.0644846	0.147737
261.0317@3.1343	0.310029	0.409552	0.245131	0.230146	0.390991	0.366805	0.213781	0.368064	0.193105	0.212296	0.157493	0.414699
261.1582@4.4282	0.011753	0.00397933	0.0475088	0.00198967	0.00198967	0.0315466	0.246351	0.10021	0.046004	0.0639482	0.0893262	0.265076
375.1514@4.4816	0.306088	0.332787	0.280071	0.378768	0.368853	0.296511	0.662673	0.428729	0.519277	0.396824	0.573372	0.413465
Furaneol 4-(6-malonylglucoside)	0.0102786	0.0247677	0.0334536	0.0473093	0.0351412	0.0229554	0.16464	0.176319	0.192966	0.119565	0.153018	0.0566884
261.9742@11.1219	6.72646	0.970556	4.97303	1.26426	1.42052	3.60212	4.63687	3.84571	3.45825	3.44624	3.46352	3.89658
261.9881@4.5646	0.224906	0.197681	0.151842	0.218724	0.0564035	0.175336	0.151122	0.147875	0.258982	0.155016	0.249375	0.143977
262.0365@1.7597	0.0531185	0.0265592	0.0265592	0.0265592	0.0265592	0.0265592	0.853161	0.444809	0.666528	1.08585	0.688339	0.83052
262.0669@4.6234	0.698412	0.797256	0.62145	0.751384	0.904185	0.549709	0.505613	0.4031	1.07502	0.581596	0.898793	0.503411
262.1895@5.4867	0.00143947	0.000719736	0.000719736	0.00530584	0.00958425	0.0374788	0.154074	0.199891	0.0621989	0.0464197	0.127681	0.0310513
263.0697@1.1306	3.46428	2.17279	3.08721	1.7204	3.29526	3.15466	1.69722	1.93107	1.85242	2.13467	1.5295	2.24252
263.9679@0.7246	0.0987637	0.119674	0.0229817	0.129064	0.136789	0.123463	0.433642	0.0114908	0.0114908	0.176522	0.19285	0.441384
264.0354@1.7314	0.0162796	0.110581	0.0268385	0.00478392	0.00478392	0.00478392	0.0757264	0.00956785	0.0324398	0.0820808	0.0272258	0.266462
264.1404@0.6734	4.56913	0.72891	0.563099	2.13083	0.176712	1.01244	0.0378149	0.0579586	0.210506	0.140282	0.0558925	0.0854397
26479	3.44102	4.28566	1.4136	1.72678	1.81153	1.64549	0.937818	2.47787	2.41143	2.10752	2.248	2.10204
378.2428@0.5414	4.80268	5.33005	2.53332	2.52612	2.85709	2.80002	2.17894	4.30317	3.02033	2.70599	2.39798	2.66155
F4-Neuroprostane (4-series)	0.405856	0.635392	0.776897	0.606985	0.815962	0.912934	0.57299	1.36794	0.6854	0.591689	0.508659	0.783865
265.0476@9.9293	0.0262775	0.00815873	0.00865653	0.0661908	0.0363829	0.0312356	0.0182798	0.0209845	0.0717593	0.0422733	0.104665	0.0505442
265.0481@10.9871	1.45811	1.7554	1.82566	1.76822	1.79519	2.23707	3.13914	2.60443	2.05728	2.48033	3.48635	2.71757
265.0672@1.1294	1.16535	0.807174	0.993817	0.58552	1.10916	1.05289	0.578104	0.662563	0.609855	0.736772	0.549454	0.722863
265.0674@1.477	3.23489	0.548259	3.16819	1.09652	3.43517	3.17974	1.31714	1.32158	1.23117	1.80446	1.1453	1.68508
4-Methoxybenzyl O-(2-sulfoglucoside)	0.00375248	0.0165384	0.0135277	0.0129876	0.00851409	0.0129894	0.129996	0.0734561	0.109339	0.0854083	0.135458	0.0737309
266.0857@1.6258	1.30015	1.06947	0.890234	0.923326	0.778282	0.893552	1.19618	0.713311	0.842399	0.728167	0.774444	0.699759
380.2584@0.1522	0.767283	0.750199	0.467143	0.717739	0.677578	0.527396	0.819352	0.0781625	0.296298	0.230989	0.392314	0.137071
267.2561@0.9985	0.0276331	0.0258145	0.0350182	0.0403359	0.0448891	0.0377659	0.0129073	0.0129073	0.0129073	0.0129073	0.0129073	0.0129073
381.0520@4.8348	0.0360544	0.108374	0.12218	0.135153	0.0721089	0.27844	0.275376	0.142929	0.252273	0.271651	0.270733	0.311528
267.9543@4.0469	0.0815807	0.182288	0.0913767	0.170422	0.194764	0.138213	0.447671	0.258114	0.3098	0.192289	0.305232	0.598826
267.9911@12.8686	0.0524835	0.0775542	0.0538245	0.0627719	0.133235	0.0783588	0.036676	0.00860805	0.0245288	0.00391476	0.00782951	0.113814
[PA(14:0/0:0)] 1-tetradecanoyl-2-sn-glycero-3-phosphate	0.122491	0.109396	0.144703	0.159171	0.087725	0.118899	0.202086	0.177096	0.148596	0.0940275	0.0994007	0.189284
268.9554@6.429	0.000513752	0.00381885	0.00301705	0.0137049	0.0120082	0.00343879	0.0239742	0.0372584	0.0418707	0.0223027	0.0357162	0.0169476
270.0639@3.3762	0.11207	0.0953702	0.117721	0.0956947	0.12689	0.123703	0.0460247	0.0716132	0.0735582	0.0771344	0.0684014	0.0496035
S-Adenosylhomocysteine	0.105295	0.0743364	0.10085	0.0830432	0.0608711	0.0906886	0.0987788	0.0590057	0.0681207	0.0981725	0.0492818	0.144558
Acetyl-maltose	0.0872529	0.0910419	0.103525	0.10435	0.112583	0.0952753	0.289955	0.256252	0.43131	0.295665	0.573016	0.216252
384.2045@1.7173	0.451667	0.566255	0.564268	0.696382	0.874211	0.803611	0.389919	0.556043	0.44167	0.389083	0.396885	0.402692
[FA hydroxy(24:0)] 3-hydroxy-tetracosanoic acid	0.324583	0.177158	0.224677	0.360523	0.240886	0.121162	0.711573	0.414866	0.644234	0.435479	0.809225	0.349369
385.1287@4.5214	0.112305	0.121944	0.0885007	0.054275	0.135415	0.0819445	0.0997919	0.088089	0.162873	0.109518	0.173045	0.0659654
271.9499@13.3941	0.618425	0.460486	0.432143	0.458882	0.428175	0.501143	0.481305	0.199153	0.337445	0.257349	0.301633	0.260138
272.0116@4.8322	0.128343	0.91227	1.03029	1.05405	0.571673	2.46066	4.49747	3.63849	3.37096	2.68904	2.75391	3.25768
Asp-Val-Gly-Pro	0.413894	0.30532	0.339606	0.527594	0.377086	0.328012	0.584457	0.190801	0.282197	0.245085	0.243411	0.341938
387.1532@1.6871	0.136703	0.146671	0.0620889	0.232635	0.0612808	0.0785836	0.357786	0.413424	0.551175	0.219829	0.518351	0.393265
Ile-Lys-Ala-Gly	3.15812	4.69002	4.40787	4.38151	5.37803	5.85255	2.54426	9.22163	4.34986	4.00947	3.00556	4.63223
274.2553@0.9936	0.379939	0.450793	0.54465	0.577061	0.574138	0.706964	0.320182	0.917641	0.541018	0.484602	0.353424	0.595535
274.9083@6.0283	0.0533192	0.0369852	0.0395173	0.0449211	0.0441616	0.0359695	0.0296855	0.0309854	0.0340744	0.0329455	0.0402045	0.0277778
275.0104@6.3567	0.0318798	0.0280898	0.032878	0.0348456	0.0310124	0.045794	0.0336507	0.0191623	0.0297404	0.0293223	0.03331	0.0134336
275.9784@11.033	0.0503372	0.0639972	0.0997098	0.0862582	0.11429	0.117219	0.0521682	0.11856	0.0828592	0.0719222	0.0521562	0.0768639
276.1918@13.2505	0.134819	0.0313395	0.00630087	0.0299648	0.0268033	0.107576	0.0522072	0.00315044	0.0149538	0.00315044	0.00315044	0.0574848
277.0621@5.285	0.00757624	0.0211278	0.0164918	0.0299529	0.0213055	0.0216369	0.140223	0.0428929	0.0676033	0.0449855	0.084476	0.0551474
cis-Piceid	0.201952	0.418437	0.147213	0.383624	0.230152	0.145943	0.37427	0.278281	0.485591	0.233753	0.51436	0.361659
277.9498@0.4633	0.243886	0.00827546	0.0497587	0.0165509	0.06498	0.0920585	0.108239	0.0293162	0.171826	0.14785	0.0504586	0.0551562
278.1847@5.1891	4.20871e-07	8.41742e-07	4.20871e-07	0.00389586	0.00141007	0.00198998	0.159829	0.247578	0.0721842	0.0525422	0.0887773	0.0701469
392.1128@4.7721	0.115875	0.166848	0.169314	0.195399	0.181168	0.151998	0.947415	0.870999	0.481269	0.656238	0.508724	0.604266
279.989@4.8031	0.14159	0.166792	0.173556	0.166963	0.179006	0.201137	0.45938	0.389107	0.280194	0.301986	0.341768	0.308304
6'-Apiosyllotaustralin	0.215435	0.163137	0.141425	0.215821	0.217194	0.297096	0.409112	0.158288	0.341936	0.218118	0.523064	0.266003
282.1681@1.2895	2.65377	3.71604	3.71662	3.48897	4.6243	5.20311	1.73609	8.23634	3.47821	3.32664	2.32836	3.54741
394.2382@0.9873	0.188394	0.393053	0.252698	0.289502	0.214003	0.256526	0.093361	0.435254	0.208943	0.155517	0.0798799	0.293679
7,8-Dehydro-beta-micropteroxanthin	3.11772	2.96554	2.62104	3.10747	2.60802	2.80644	2.86734	1.94438	2.37134	2.36937	2.40905	2.09374
11,13-Hexacosanedione	0.125811	0.193834	0.107369	0.193506	0.125608	0.166098	0.138753	0.135005	0.194513	0.14364	0.214375	0.110556
283.2595@14.0995	0.272133	0.188214	0.237134	0.22323	0.171972	0.171432	0.211554	0.0824464	0.139927	0.123994	0.112795	0.0412232
283.8624@6.1676	0.0732591	0.06573	0.0606457	0.0970946	0.0890645	0.0510261	0.0238924	0.0229052	0.0158837	0.0479439	0.0142747	0.0722347
284.0384@4.6383	0.737256	0.813472	0.616458	0.936586	0.908651	0.680085	0.837548	0.905977	1.19202	1.01336	1.20384	0.918981
284.1165@1.0305	0.191577	0.230663	0.332305	0.505265	0.296057	0.161221	0.395595	0.0688716	0.311821	0.354688	0.247779	0.544981
284.1712@4.3629	0.466092	0.192275	0.220176	0.327517	0.265072	0.984651	0.976164	0.126138	0.485939	0.345448	1.02108	0.469746
285.1455@5.7441	0.0192126	0.0436669	0.0926549	0.0557389	0.0384253	0.0520548	0.069535	0.331298	0.19312	0.191766	0.114746	0.119588
285.2751@0.1702	0.471439	0.404766	0.375263	0.339283	0.3697	0.376225	0.468523	0.177403	0.418247	0.269513	0.186636	0.188784
285.2751@14.8179	0.139766	0.293346	0.0548687	0.376742	0.196952	0.198462	0.102615	0.00584942	0.112743	0.21026	0.0376288	0.0116988
285.2752@13.3288	0.387397	0.26814	0.198062	0.300898	0.254517	0.238296	0.315857	0.146959	0.173403	0.0938918	0.118764	0.101728
286.0667@3.48	0.525807	0.635595	0.643698	0.54654	0.51228	0.684206	1.78726	1.79115	2.08468	1.83809	2.02578	1.86121
286.0915@4.6453	0.319694	0.398452	0.265018	0.337187	0.364366	0.217727	0.295784	0.163909	0.29544	0.221475	0.458947	0.331471
398.2144@0.9596	0.196697	0.159182	0.126123	0.247565	0.155308	0.159649	0.14192	0.166249	0.222807	0.219237	0.240647	0.137813
287.0675@4.42	0.0777332	0.325932	0.208657	0.311959	0.170627	0.574932	3.30081	8.54593	5.57595	2.15087	2.95476	2.65081
Ala-Val-Asn-Pro	0.0864174	0.0666314	0.0512723	0.093705	0.0726597	0.0850409	0.0893769	0.077412	0.100316	0.0938311	0.0896814	0.0682297
400.2006@1.5376	0.232645	0.159646	0.190156	0.134981	0.228508	0.144448	1.11821	1.19746	1.05614	0.791341	0.299003	0.590243
288.0724@4.4248	0.0532662	0.0421345	0.0677681	0.0812933	0.0936241	0.0666113	0.311598	0.844878	0.542577	0.178238	0.249878	0.221571
288.1703@4.3163	0.0130901	0.00538368	0.0327738	0.0577449	0.0456814	0.0704809	0.00269184	0.00269184	0.00269184	0.020774	0.0365346	0.0298306
289.0672@4.4198	0.0148185	0.0137116	0.00830331	0.0179801	0.010402	0.00413453	0.150007	0.397474	0.258568	0.079988	0.136909	0.125166
14,16-dibromo-7E,13E,15Z-hexadecatrien-5-ynoic acid	0.07693	0.00964065	0.0429566	0.0460273	0.0256111	0.129294	0.0659339	0.0106218	0.0121643	0.0382257	0.0385285	0.0114932
4-Hydroxy-5-(3',5'-dihydroxyphenyl)-valeric acid-O-glucuronide	0.0146362	0.059452	0.0214422	0.0257215	0.0223004	0.24712	0.142243	0.068223	0.0110161	0.00811145	0.00718504	0.224009
Asn-Asn-Arg	0.0412763	0.0373255	0.0252906	0.0117704	0.0376972	0.0386091	0.26953	0.303399	0.308205	0.133354	0.0106645	0.0888674
291.1907@11.1849	0.446948	0.70539	0.709566	0.800306	0.900332	0.556323	1.05285	0.554244	0.765048	0.949435	1.31167	0.858987
403.1457@10.9660	0.00160549	0.000802747	0.00431975	0.00773939	0.00585639	0.0303491	0.117095	0.0541254	0.0974841	0.106768	0.172757	0.0918802
292.2172@1.1033	1.37003	1.16032	1.28524	2.60441	0.872694	0.788091	2.08969	1.10483	1.12271	1.06792	1.69469	0.875729
143.0590@1.8977	0.450746	0.114685	0.248825	0.178593	0.349523	0.417596	0.552662	0.477571	0.485487	0.33445	0.349432	0.184237
293.9026@6.0018	0.207749	0.107813	0.099899	0.219652	0.201794	0.141604	0.166878	0.114868	0.206635	0.125876	0.363018	0.122815
293.9532@0.5678	0.205893	0.25105	0.401461	0.148533	0.732397	0.346596	0.165649	0.020408	0.0408159	0.0558346	0.0796482	0.348061
294.0579@4.5749	0.192028	0.122042	0.146417	0.164209	0.187429	0.142002	0.23884	0.197076	0.370582	0.195437	0.414025	0.233424
L-2-Amino-3-methylenehexanoic acid	1.70705	0.561708	1.07742	2.36347	2.8373	2.87645	3.32	0.824771	1.77726	1.29711	2.90008	0.804815
Arg-Gly-Ser-Ser	0.393249	0.352018	0.305911	0.398184	0.322851	0.329494	0.32425	0.159114	0.260943	0.203917	0.215205	0.157543
295.0797@10.9893	0.339152	0.362442	0.340537	0.370356	0.408126	0.364889	0.250081	0.284788	0.29048	0.327865	0.288249	0.324887
143.9747@6.0352	0.228771	0.158064	0.137639	0.226635	0.217113	0.0848203	0.0986349	0.0762184	0.135338	0.118585	0.207508	0.0843395
295.9112@13.3941	0.321024	0.00976326	0.185665	0.00488163	0.225096	0.281205	0.293673	0.0635626	0.147366	0.0791038	0.100978	0.119115
1-(4-Hydroxy-3,5-dimethoxyphenyl)-7-(4-hydroxy-3-methoxyphenyl)-3,5-heptanediol	0.144254	0.254508	0.239321	0.150772	0.236592	0.26459	0.0727701	0.135388	0.040819	0.138522	0.0204095	0.0564096
295.9973@6.3734	0.0151488	0.0204289	0.0294997	0.0331563	0.0261374	0.0397802	0.0223038	0.0070561	0.0234455	0.0246268	0.0189361	0.0149155
296.1474@1.8421	2.96753	2.9147	2.96689	4.02325	4.09466	4.35947	1.87475	5.09699	3.51085	3.25876	2.49177	3.35696
296.1486@1.8413	0.655864	0.685058	0.628608	0.857232	0.983771	0.937481	0.278587	0.798425	0.62035	0.518082	0.366699	0.509471
3-Hexenedioic acid	2.80234	2.3535	1.87045	3.6278	2.90434	1.93772	3.01436	2.16229	5.24142	2.54416	6.04395	2.28663
406.2741@0.9465	0.288434	0.398627	0.122302	0.243391	0.167909	0.0953636	0.168697	0.170323	0.303395	0.203471	0.260774	0.143695
296.97@4.0492	0.0206803	0.0735292	0.0245107	0.0578141	0.0622818	0.0616514	0.187921	0.104893	0.137011	0.0997295	0.148126	0.25043
Asp-His-His	0.928338	0.983347	0.688552	1.01876	1.10304	0.648054	0.590259	0.424702	0.780191	0.615386	1.09174	0.536911
Phe-Asp-Gln	0.0836948	0.193079	0.127686	0.183843	0.144853	0.12386	0.900097	0.293624	0.461596	0.343752	0.537043	0.354811
298.1605@13.3027	0.301036	0.567738	0.243463	0.242792	0.24541	0.250042	0.241643	0.120502	0.45626	0.166402	0.162579	0.153007
298.1606@0.1452	0.329049	0.27973	0.228001	0.27917	0.290014	0.27372	0.273852	0.130463	0.206202	0.137781	0.165555	0.129393
Sinapoylspermine	0.46208	0.394409	0.341786	0.396129	0.389994	0.425528	0.404838	0.183007	0.313529	0.270679	0.272126	0.211965
Cholic acid	0.126257	0.107144	0.0705613	0.163606	0.0243572	0.287309	0.276441	0.138383	0.133936	0.100025	0.198319	0.238409
85.0896@4.4191	4.98073	3.3967	2.98407	5.71599	5.25353	7.97722	10.7732	4.03342	6.44949	5.22403	10.6376	6.70983
299.3443@3.6152	0.0297124	0.0201439	0.0360052	0.031375	0.0285499	0.0275463	0.0233763	0.0214965	0.0232835	0.0232406	0.0222367	0.0244917
300.1066@4.5986	0.296781	0.302933	0.255181	0.347747	0.30021	0.217603	0.313867	0.205627	0.689459	0.334325	0.777775	0.262384
410.0156@10.9785	11.0874	10.3918	11.8334	11.8179	12.2226	11.5243	4.70987	3.28837	5.09567	7.25431	6.33193	6.30873
Dulxanthone B	0.210173	0.169182	0.122219	0.156173	0.130103	0.144782	0.179422	0.0894541	0.141181	0.0941479	0.103113	0.0778424
LPA(16:0/0:0)	0.478068	0.545176	0.0969984	0.809733	0.387858	0.443537	0.908687	0.776903	0.949036	0.86656	1.23477	0.678111
301.9666@11.1241	1.20987	0.779662	0.807476	0.892182	0.740711	0.522601	0.768447	0.715088	0.0829443	0.413176	0.343561	0.709993
410.3751@0.7981	0.0492108	0.0431254	0.0299701	0.103817	0.0552925	0.00822552	0.117498	0.0754722	0.128035	0.0800468	0.201982	0.0823955
302.0709@1.034	0.0224548	0.0153599	0.0170494	0.0157083	0.0168807	0.0239408	0.0155624	0.0184683	0.019041	0.0134878	0.0145603	0.0182182
412.1920@0.7767	0.262587	0.26146	0.253492	0.181679	0.17371	0.212559	1.37387	0.211341	1.66122	1.10257	0.258281	0.541046
303.989@3.5149	0.161717	0.214153	0.227752	0.202124	0.177861	0.209352	0.556156	0.494449	0.561109	0.543456	0.653881	0.422582
413.2588@0.7637	0.214642	0.269853	0.116266	0.136692	0.125814	0.110862	0.297822	0.0349334	0.0698667	0.0349334	0.0701582	0.157436
414.2046@1.0045	1.67723	0.184955	2.48541	0.98064	1.6992	2.25357	2.74747	0.0924775	1.87983	3.73298	1.91613	2.0087
305.9857@3.5381	0.0895749	0.115474	0.121579	0.127115	0.10536	0.119045	0.172871	0.181319	0.20813	0.26646	0.248189	0.207599
306.0213@11.0186	1.71973	1.54983	1.71425	1.56281	1.62488	0.568888	0.301638	0.121275	0.24255	0.631216	0.353053	0.258572
Setariol	0.275671	0.0884504	0.225938	0.294126	0.0941049	0.126562	0.788626	0.502585	0.841413	1.31811	0.875849	1.27581
306.1805@4.2904	0.358595	0.303221	0.238659	0.315728	0.287067	0.298015	0.339278	0.133623	0.210629	0.183924	0.199815	0.164482
307.0664@2.318	2.33048	2.10831	1.65772	2.54629	2.42098	0.952174	0.634199	1.1007	0.516565	0.336045	3.0458	0.294408
416.1126@3.5390	0.222094	0.498266	0.441618	0.479515	0.322017	0.39271	5.4012	3.39715	4.16349	3.44471	5.69225	2.96459
8-Acetoxypinoresinol	0.260239	0.204799	0.283547	0.216215	0.24164	0.275342	0.282423	0.190457	0.250114	0.351389	0.258719	0.268057
2-Keto-glutaramic acid	3.50371	0.733809	0.591898	0.628846	1.19714	2.33821	3.70414	2.57129	2.70157	4.4365	2.12001	3.82398
5,6-24(S),25-Diepoxycholesterol	0.148772	0.0547202	0.142619	0.133848	0.0593929	0.0984309	0.280818	0.230583	0.333405	0.340483	0.260343	0.45006
Phe-Asp-His	0.1124	0.0951827	0.0627977	0.228165	0.0887437	0.067222	0.594125	0.245812	0.526362	0.113508	0.756714	0.25901
309.9822@6.3048	0.096538	0.0753177	0.114818	0.134027	0.098008	0.15816	0.161997	0.0815486	0.149526	0.12536	0.174411	0.0759338
86.0369@5.4866	0.0105232	0.0051759	0.0175255	0.0198194	0.017622	0.131679	0.315238	0.373962	0.154023	0.132228	0.253162	0.106288
310.112@10.9516	0.107014	0.0618928	0.0816763	0.165961	0.171356	0.108647	0.556956	0.123953	0.364215	0.218765	0.403657	0.189781
310.1815@13.2505	0.438433	0.32236	0.323063	0.397209	0.383815	0.343232	0.359848	0.185939	0.277491	0.236744	0.259328	0.194658
311.0436@1.0253	0.121158	0.0520763	0.0390331	0.125884	0.146551	0.035772	0.111371	0.017886	1.12771	0.0807584	0.0980735	0.017886
311.0746@13.2505	0.233175	0.152721	0.180543	0.182807	0.119277	0.179144	0.192712	0.0414242	0.114318	0.0666239	0.107281	0.0889271
Lirioresinol A	0.00636243	0.0373091	0.00841034	0.0849927	0.0209076	0.243224	1.31479	1.28405	1.27836	0.523258	1.18632	0.71948
(R)-Byakangelicinn 2'-(3-methylbutanoate)	1.92206	1.71619	1.75149	2.04622	1.68251	1.6532	1.77172	1.2438	1.49494	1.44163	1.58817	1.19229
3-Dehydroxycarnitine	6.82929	5.13851	10.351	10.7391	9.75447	65.3366	140.645	159.221	78.6004	68.1983	127.599	49.8708
311.9426@13.4594	0.243125	0.123821	0.0638923	0.095508	0.122853	0.160848	0.178039	0.0162323	0.0324646	0.0162323	0.0162323	0.0162323
312.0388@10.9792	16.9067	15.837	17.6819	17.9417	18.5145	17.607	8.03629	5.96958	8.75722	11.8185	10.3696	10.5388
312.0444@3.3506	0.129469	0.125431	0.141648	0.101788	0.154683	0.146108	0.0017356	0.0131947	0.00347121	0.00358834	0.00678286	0.0017356
Oxoglutaric acid	13.5322	1.50623	4.48572	4.06613	3.83423	1.89968	4.15431	1.33056	1.46948	7.89855	4.09849	2.88991
314.1208@4.5777	0.15721	0.17267	0.156347	0.15063	0.185598	0.141014	0.142441	0.0935528	0.221922	0.155378	0.285042	0.12182
Phe-Val-Arg	0.13341	0.225127	0.0940207	0.229524	0.121295	0.190577	0.182987	0.0238456	0.159082	0.140243	0.0882077	0.0476911
Dimethyl 3-methoxy-4-oxo-5-(8,11,14-pentadecatrienyl)-2-hexenedioate	0.99096	1.22202	1.63676	1.26869	1.64686	1.9221	1.26896	2.68808	1.43469	1.30319	1.0299	1.48423
314.9307@6.0936	0.0358379	0.0804757	0.0797356	0.0708237	0.0828103	0.079537	0.202175	0.128934	0.143475	0.125305	0.172197	0.137315
Solerol	1.87715	0.899343	0.280321	1.34531	0.560642	1.11148	2.13587	1.05651	1.73739	0.966494	1.26579	0.771752
Dimethyl succinate	1.82909	0.617414	0.411694	0.746408	0.865086	0.51373	1.24953	0.588278	1.12575	0.500093	1.07386	1.67621
Methylglutaric acid	0.627101	0.352729	0.434544	0.437463	0.41397	0.133324	1.57942	0.351303	0.615295	0.421012	1.3268	0.373097
N-(acetyl)-sphing-4-enine-1-phosphate	0.0634866	0.0942794	0.141046	0.0941687	0.145974	0.173395	0.0757063	0.294003	0.118607	0.0887572	0.0743288	0.133775
316.1408@5.7396	0.0604423	0.0489884	0.0443034	0.0773354	0.0496671	0.0606739	0.325536	0.0252951	0.0869347	0.0733531	0.189831	0.072469
31620	4.2063	3.87798	3.6469	3.83843	3.71592	3.63596	3.40658	2.37042	3.23205	3.21842	3.23197	2.85724
L-Glutamine	17.6631	12.9884	19.6097	22.0448	17.7814	30.1414	23.7708	10.2488	23.5129	18.722	28.2779	8.69442
[ST Trihydroxy,ox] 3alpha,7beta,12alpha-Trihydroxy-6-oxo-5alpha-cholan-24-oic Acid	0.47608	0.711082	0.8713	0.773918	0.885865	0.994867	0.673856	1.4783	0.769528	0.656708	0.587197	0.820289
N-acetyl-&beta;-D-galactosaminyl-(1->4)-N-acetyl-&beta;-D-glucosaminyl group	0.0598896	0.0223773	0.0762769	0.0724309	0.0490545	0.257487	0.0137902	0.00281373	0.00645922	0.0178193	0.0211211	0.0206776
319.1253@4.5886	0.0210625	0.0304455	0.0242135	0.0352392	0.038298	0.0180086	0.0293995	0.0210186	0.042437	0.0343788	0.0683791	0.0383233
Methyl (±)-3-hydroxyhexanoate	1.88439	1.57892	1.51937	1.66563	1.618	1.52454	1.68157	0.0550164	0.0740521	1.32521	1.37105	0.0642592
319.9827@3.5149	0.108756	0.158155	0.181869	0.185004	0.154384	0.163807	0.303637	0.270064	0.313497	0.39692	0.368938	0.269694
425.2045@1.3164	0.147515	0.108983	0.102184	0.0523417	0.138238	0.0798187	0.577828	0.315776	0.217426	0.0997992	0.046122	0.219225
L-Lysine	0.225093	0.151999	0.178205	0.39872	0.399111	0.258898	2.13434	0.654413	1.28438	0.633121	1.28975	0.609331
147.0348@4.7712	0.0121475	0.0438962	0.0539391	0.026458	0.0175103	0.0930875	0.104978	0.0740953	0.0909934	0.086326	0.0809843	0.0644036
Asn-Val-Val-Pro	0.589144	0.727165	0.809795	0.762064	0.956292	1.09173	0.464834	1.54812	0.749151	0.733135	0.489079	0.800623
Ala-Val-Cys-His	0.0170484	0.134027	0.132748	0.152989	0.119717	0.151722	0.268446	0.184529	0.468628	0.349195	0.179694	0.403813
L-Glutamic acid	1.5202	1.0666	1.55177	1.4047	1.37907	1.59821	6.57284	7.13357	5.80008	2.10353	5.42344	4.11929
Ala-Glu-Ile-Pro	0.494728	0.545525	0.505251	0.565475	0.740463	0.750139	0.269751	0.556536	0.44236	0.364416	0.251472	0.370862
(24R,24'R)-Fucosterol epoxide	0.379913	0.612882	0.557077	0.773816	0.538081	0.775089	0.738596	0.737196	0.76767	1.15552	0.803282	1.01248
325.0599@6.0786	1.23221	1.0574	0.917852	1.12863	1.10013	1.1556	1.2486	0.840739	1.08888	0.838157	1.04426	0.862527
147.0894@4.8237	1.17872	0.292474	0.355318	0.99655	1.16987	0.673046	0.658264	0.282176	0.416427	0.299894	0.684922	0.204178
Ile-Val-Ala-Gln	0.165682	0.20136	0.190129	0.237436	0.324391	0.304159	0.0734604	0.379205	0.211987	0.228964	0.124193	0.187711
6-iodo-5-hydroxy-eicosa-8Z,11Z,14Z-trienoic acid gamma lactone	0.0218046	0.0267166	0.0264573	0.0475453	0.0395036	0.021041	0.029184	0.0435851	0.0357407	0.03634	0.0381597	0.0322812
326.1947@1.2954	0.0620865	0.120565	0.100118	0.1003	0.137702	0.162915	0.0354912	0.28835	0.102957	0.101102	0.051604	0.0932316
Ile-Asp-Pro-Ser	0.258207	0.192859	0.184656	0.607386	0.392538	0.238472	0.504286	0.150312	0.308595	0.254427	0.268868	0.272091
Phe-Cys-Tyr	0.197789	0.257374	0.291042	0.233753	0.189517	0.254825	0.872836	0.831357	0.879732	0.812314	0.986198	0.639109
Asn-Val-Cys-Pro	0.0749799	0.0976989	0.0444617	0.103642	0.0781912	0.0399176	0.113194	0.0371848	0.071598	0.0754287	0.130714	0.111295
Ile-Lys-Thr-Ala	3.17513	4.55725	4.33716	4.21426	5.02994	5.52797	2.74968	8.31501	4.21993	3.92503	3.10486	4.57268
Cinnamic acid	3.15958	5.78623	3.90109	7.23522	4.95696	5.34377	18.716	10.8679	12.1598	13.2545	12.9968	15.8775
Kaempferol 3-p-coumarate	0.163343	0.137771	0.127918	0.0972225	0.137325	0.141496	0.210103	0.143377	0.197937	0.149866	0.261286	0.132441
329.0423@0.9857	0.0613566	0.161366	0.315722	0.325088	0.169471	0.223244	2.86579	2.40137	0.7813	0.127567	0.331704	0.485565
1-Phenyl-1,2-propanedione	40.4057	56.7131	33.8211	70.526	35.7742	34.3115	65.4917	37.8306	52.6633	45.2814	57.7808	95.5222
330.1608@1.1694	6.68818	6.77534	4.14811	3.49145	3.81509	3.96636	2.95199	2.56064	2.74815	3.55796	2.97964	2.93515
Glycerol 1-propanoate	0.399196	0.0351627	0.428029	0.585012	0.785153	0.66489	0.278635	0.0612238	0.111927	0.0537522	0.056499	0.0503161
331.0314@4.418	0.0242014	0.161356	0.088045	0.145396	0.0706855	0.288073	1.10222	1.41643	1.37895	0.872726	1.19094	1.00155
331.0766@3.3303	0.932936	0.765358	0.837228	0.584075	0.923966	0.768886	0.0547417	0.0783529	0.0421318	0.0565613	0.0634291	0.0229706
332.0819@3.3499	0.0785418	0.0897074	0.0652013	0.0360013	0.0733518	0.114823	0.0610445	0.0309268	0.0281215	0.0377077	0.026326	0.0384913
332.2114@1.1033	1.26471	0.524849	0.478032	0.585591	0.543787	0.633985	0.335962	0.868135	0.37362	0.309906	0.4302	0.503457
332.9909@1.1207	0.060342	0.0748248	0.0691803	0.0690749	0.0809301	0.0843166	0.0478105	0.0467297	0.0648477	0.0700377	0.0535226	0.0635059
333.0049@3.5427	0.0664186	0.0776968	0.0974144	0.103575	0.0793477	0.0900864	0.207527	0.244355	0.252448	0.270314	0.267408	0.230149
333.141@4.5124	0.137251	0.0711735	0.0785485	0.138482	0.127809	0.174431	0.215911	0.0742302	0.209058	0.122016	0.308342	0.132953
333.241@1.1275	0.302625	0.261358	0.312394	0.295162	0.29691	0.337159	0.220057	0.167805	0.211369	0.218334	0.15298	0.199026
333.3141@4.2504	0.341879	0.293301	0.282459	0.628291	0.344703	0.229028	0.450199	0.140163	0.42824	0.353135	0.433847	0.501605
Glu-Glu-Gly-Thr	0.800586	0.554469	0.49934	0.562529	0.505551	0.577521	0.647518	0.28807	0.480121	0.364257	0.428909	0.314845
[ST (4:0)] (5Z,7E)-(1S,3R,24R)-22-oxa-9,10-seco-5,7,10(19)-cholestatriene-1,3,24,25-tetrol	0.0237245	0.110296	0.0524345	0.174872	0.0832332	0.022957	0.145156	0.0454555	0.0527378	0.0527706	0.0918161	0.0659751
334.2348@13.2897	0.108662	0.0909129	0.03138	0.0979391	0.102607	0.0934376	0.0268962	0.0405929	0.0768883	0.055542	0.0168284	0.012035
335.123@1.4144	1.38182	0.177099	1.78823	1.20905	0.61515	2.07336	0.004961	0.004961	0.004961	0.004961	0.0373537	0.00992201
335.2436@4.5614	0.0118225	0.0184489	0.0806705	0.144435	0.16292	0.0684331	0.00435532	0.00435532	0.0775018	0.0619243	0.138764	0.00871064
435.2437@0.7524	0.148398	0.197121	0.0935781	0.169358	0.136595	0.100992	0.303289	0.436205	0.39824	0.257509	0.428824	0.763016
7-Chloro-3,3',4',5,6,8-hexamethoxyflavone	0.0810727	0.14533	0.138949	0.130112	0.124231	0.201698	0.18809	0.167734	0.16267	0.145673	0.0946174	0.206108
Asp-Met-Asp-Gly	0.138514	0.322167	0.263263	0.303883	0.356643	0.169662	0.215024	0.129754	0.35588	0.401033	0.480891	0.255045
335.904@13.4594	0.28928	0.255199	0.200947	0.223245	0.255362	0.256616	0.264954	0.111746	0.0558731	0.134486	0.144065	0.144703
336.0685@3.3369	0.175361	0.113016	0.139759	0.091745	0.118984	0.118254	0.0439081	0.0281831	0.0291429	0.0120999	0.0248494	0.00690622
Pro-Thr-Gly-Tyr	0.872038	0.973028	0.471568	0.598098	1.32755	0.234353	0.11708	0.11708	0.11708	0.234159	0.11708	0.11708
[ST hydrox] (5E,7E)-(1R,3R)-1,25-dihydroxy-9,10-seco-3-thia-5,7,10(19)-cholestatriene 3-oxide	0.326776	0.33535	0.299617	0.381753	0.306141	0.267383	0.335116	0.320686	0.954024	0.375831	1.00286	0.337432
437.1238@4.6878	0.223474	0.413812	0.337106	0.576755	0.55324	0.410776	0.421105	0.393423	0.782335	0.597875	0.971376	0.536592
PE(P-16:0e/0:0)	0.123959	0.113857	0.109737	0.291268	0.195861	0.0641668	0.352466	0.363646	0.582872	0.411822	0.419507	0.474711
Asp-Met-Ser-Ser	1.46923	1.19608	1.22557	1.36282	1.17778	1.22377	1.21577	0.836502	1.16466	1.12355	1.17567	0.928694
337.9164@0.5162	0.157794	0.148959	0.095526	0.123869	0.142845	0.160827	0.125224	0.036787	0.0892727	0.24632	0.243461	0.0560718
338.9139@0.3196	0.336369	0.0591049	0.0591049	0.0591049	0.205939	0.206879	0.272391	0.125203	0.189816	0.153756	0.148082	0.11821
339.2463@0.2754	0.661577	1.25034	0.020161	0.673619	1.101	1.00546	0.0403219	0.243074	0.418516	0.343689	0.41594	0.358065
440.1643@5.8054	0.0214627	0.0485136	0.0415251	0.00550793	0.0198154	0.251483	0.222127	0.122068	0.0203412	0.0186523	0.0223597	0.192466
Ala-Thr-Ser-Tyr	0.433731	0.31356	0.25938	0.406475	0.393397	0.476989	0.590404	0.138645	0.350412	0.304065	0.576658	0.345784
341.2158@0.1648	0.389017	0.453822	0.371707	0.307409	0.298119	0.381286	0.340527	0.155974	0.226599	0.191622	0.19938	0.2271
Gln-Thr-Pro-Pro	0.18127	0.16919	0.160026	0.243101	0.248101	0.282464	0.0937766	0.280178	0.227356	0.203816	0.131081	0.195124
442.1658@0.7788	0.130282	0.175167	0.119764	0.306175	0.145859	0.131727	0.756501	0.389116	1.34235	2.1975	2.44153	2.53115
(±)-2-Hydroxy-4-(methylthio)butanoic acid	0.298907	0.147115	0.142661	0.114488	0.263899	0.126763	0.14918	0.179543	0.209481	0.0358677	0.0358677	0.0717354
N-palmitoyl tryptophan	0.566439	0.107672	0.129546	0.13721	0.409466	0.955419	0.177146	0.198099	0.0877476	0.527619	0.0198197	0.347761
343.221@1.2905	2.96673	4.43237	4.24717	4.1092	5.35229	5.86997	2.01873	9.52831	4.0254	3.8914	2.5709	4.21315
His-Met-Thr-Gly	0.221716	0.184109	0.164752	0.245231	0.111511	0.106125	2.35835	6.61875	6.41812	4.71045	4.60455	11.1093
344.2241@1.2925	0.531228	0.724242	0.704817	0.715124	0.90238	0.974885	0.365135	1.45228	0.709341	0.651983	0.470042	0.741568
Ala-Lys-Ala-Arg	0.402938	0.56694	0.736513	0.571485	0.777309	0.821321	0.53331	1.24359	0.605014	0.547882	0.465094	0.707391
345.1426@4.4862	1.44056	2.54167	1.53943	3.23924	2.36845	1.8329	12.4069	4.07775	11.4429	6.4266	15.9911	7.0467
346.2834@0.7386	0.102066	0.124943	0.186254	0.245516	0.202677	0.143263	0.00348754	0.00348754	0.00697508	0.0976081	0.0416474	0.0684341
Estrone glucuronide	3.19712	2.29163	2.02012	2.41798	2.07111	2.45299	2.46817	0.619643	1.55289	1.10613	1.29086	0.98038
446.1973@0.9858	0.153111	0.153111	0.153111	0.153111	0.153111	0.153111	1.91609	1.95007	1.55322	0.488621	0.306222	1.77811
347.0417@6.0557	1.11055	1.06582	1.04057	1.30519	1.3305	1.08458	0.848961	0.751625	0.916738	0.992312	1.1308	1.0485
347.7157@1.3499	0.0136557	0.0264167	0.0330914	0.0215675	0.0276036	0.0203588	0.0295485	0.0626289	0.0245389	0.0201375	0.0160475	0.0248069
348.0214@3.3451	0.176897	0.187692	0.191056	0.142735	0.231693	0.187258	0.017834	0.0259122	0.0180225	0.0125793	0.0230981	0.0041682
Thio-molybdenum cofactor	0.00548927	0.0111073	0.00367486	0.00125568	0.00220698	0.109122	0.146632	0.0830363	0.0241153	0.0129691	0.0206901	0.109858
Ile-Lys-Thr-Ser	0.137748	0.0770594	0.077107	0.095858	0.0900878	0.0630691	0.102236	0.10168	0.0938079	0.124227	0.119877	0.209432
349.2229@4.6149	0.00728359	0.0397416	0.0444529	0.101802	0.122149	0.0302868	0.0036418	0.0036418	0.101377	0.0550018	0.157123	0.0369017
349.2384@1.1996	3.39431	4.1153	2.51814	1.2047	3.86321	3.219	0.784966	0.751751	0.768768	1.4033	0.773474	0.750322
349.6782@6.7892	0.0674236	0.0128564	0.0316767	0.114674	0.0566977	0.00642819	0.0817821	0.0245618	0.0476747	0.0811387	0.151561	0.0556091
Glu-Ala-Asp-Asp	3.14578	2.25255	3.29115	4.29412	3.20339	3.33364	3.93702	1.94914	2.80909	2.70846	3.58505	1.43875
349.9369@6.0076	0.104733	0.0645662	0.0602741	0.103998	0.0969585	0.0804104	0.0425324	0.0482668	0.068986	0.0557522	0.10146	0.0700564
350.0191@3.3468	0.0468725	0.0466771	0.0501849	0.033675	0.0654012	0.0580067	0.000148984	0.000148984	0.000148984	0.000297969	0.000148984	0.000148984
Ala-Met-Asn-Asn	0.0809351	0.0377259	0.0278825	0.0872696	0.0815949	0.140888	0.14819	0.0332578	0.0909124	0.0696332	0.148661	0.0696469
350.0839@3.3042	0.659842	0.544602	0.558321	0.394524	0.592955	0.573531	0.0385959	0.0749857	0.0713124	0.0505329	0.0772044	0.0243383
350.097@2.318	0.194638	0.277005	0.166219	0.372679	0.249846	0.0426973	0.0868095	0.185441	0.00622837	0.0307229	0.551457	0.071078
350.168@4.5732	0.365889	0.244195	0.19353	0.272624	0.268435	0.203197	0.18633	0.120474	0.353031	0.204107	0.401296	0.177278
351.0847@5.895	0.0972044	0.0843356	0.119271	0.263681	0.150438	0.154644	0.0269528	0.0134764	0.0812791	0.105442	0.0589709	0.03259
351.2346@1.1224	0.623816	0.562757	0.602903	0.749259	0.581985	0.636595	0.550381	0.57165	0.513665	0.537566	0.514768	0.444336
Asn-Thr-Thr-Asp	0.53193	0.378224	0.202336	0.0262343	0.13196	0.0699005	0.109353	0.0131171	0.0320745	0.0131171	0.0131171	0.126684
Cys-Lys-Cys-Pro	0.750061	0.53715	0.470334	0.604712	0.507292	0.562531	0.62376	0.245541	0.392697	0.328956	0.403027	0.330791
351.9525@13.2832	0.0847392	0.133293	0.0556125	0.0402869	0.0734977	0.0577262	0.0553638	0.0159383	0.036525	0.107151	0.0886543	0.0156104
352.2282@14.8179	0.493764	0.271922	0.0155018	0.457507	0.284925	0.570677	0.549111	0.0310036	0.233727	0.43187	0.258247	0.0318429
352.2284@0.2491	8.52866	8.13672	5.77475	7.37855	24.6957	6.59982	9.0121	3.06112	4.77691	4.48471	5.86545	3.64194
450.1800@1.0902	1.15917	0.838766	0.978145	0.816717	0.92773	1.01263	0.949274	0.309164	0.730229	0.962139	0.788416	0.709449
353.0593@3.3368	0.220889	0.159429	0.166772	0.121527	0.180857	0.16521	0.0344997	0.00108885	0.023032	0.0182113	0.0180222	0.00935004
353.1779@4.4079	0.210717	0.293166	0.189139	0.333999	0.157574	0.226287	1.2789	0.257614	0.506227	0.636431	0.72309	0.710609
His-Thr-Pro-Pro	0.158603	0.377071	0.216412	0.149667	0.379511	0.370347	0.00995933	0.163902	0.00995933	0.0199187	0.00995933	0.00995933
[ST dimethoxy(3:0)] (5Z,7E)-(3S)-24-(dimethoxyphosphoryl)-9,10-seco-5,7,10(19)-cholatrien-3-ol	0.225537	0.128778	0.138569	0.248872	0.0246944	0.163147	0.579741	0.192445	0.494524	0.735256	0.447021	0.651985
354.1157@4.7016	0.309131	0.316263	0.300468	0.37526	0.339709	0.365455	0.478643	0.351059	0.586579	0.383383	0.565292	0.363162
354.3319@3.7004	0.00754745	0.0437861	0.0591615	0.0503635	0.0547078	0.0506398	0.0443804	0.0342112	0.0440371	0.0410723	0.0686687	0.0616173
451.2712@1.5658	0.220039	0.216798	0.243549	0.297246	0.351986	0.396606	0.0780748	0.459961	0.223869	0.21457	0.118027	0.239095
PC (14:1)	0.110085	0.247219	0.11477	0.23897	0.164962	0.191208	0.315601	0.278419	0.426631	0.406374	0.419683	0.726233
452.1301@5.2931	0.038294	0.109429	0.0766706	0.101617	0.0870842	0.0778754	0.339986	0.165988	0.249147	0.213451	0.289393	0.235844
452.1468@4.4121	6.74685e-05	0.00529987	6.74685e-05	0.00654993	0.000134937	0.0103501	0.498181	0.605347	0.448646	0.25677	0.290534	0.350625
356.1354@2.3164	0.302125	0.186952	0.228445	0.212764	0.160044	0.436445	0.603246	0.346472	0.417035	0.286868	0.393678	0.193715
356.1944@13.2897	0.486345	0.940979	0.794249	0.882859	0.882066	0.924181	1.04122	0.39022	0.632853	0.497725	0.563838	0.19511
356.2294@1.3433	0.032834	0.0900708	0.153412	0.0916342	0.138558	0.201289	0.0852415	0.371065	0.111436	0.0799362	0.0449928	0.153283
1-16:0-lysophosphatidylethanolamine	1.56783	1.00334	1.16501	3.51038	2.12362	2.14009	1.17026	2.12091	3.48967	2.38448	2.85671	0.774374
2-acyl-sn-glycero-3-phosphoethanolamine (n-C16:0)	1.90081	1.01142	1.24948	4.82513	2.27351	2.24314	1.70339	2.07866	3.91919	2.49015	3.25396	0.746266
357.1175@3.1018	0.286871	0.219432	0.221844	0.297797	0.25353	0.239444	0.274069	0.118601	0.151166	0.116076	0.0819249	0.136762
PC (14:2)	0.16529	0.099177	0.159484	0.230535	0.16953	0.183924	0.300182	0.136771	0.324824	0.349889	0.310383	0.247819
Asp-Pro-Ser-His	0.986973	1.06431	1.01921	1.14306	1.19163	1.15653	0.881962	0.751982	0.906046	1.0142	0.985773	1.04661
Trp-Ser-Tyr	0.57868	0.612945	0.725945	0.881116	0.657998	0.796978	1.00251	0.310661	1.05613	0.78852	1.05226	0.16325
1-Lyso-2-arachidonoyl-phosphatidate	0.605654	0.476472	0.451338	2.02249	1.05536	1.08371	1.07184	0.27661	0.687017	0.812465	0.912028	0.397627
359.8478@6.0724	0.396536	0.34907	0.375898	0.457534	0.454419	0.357831	0.173258	0.217593	0.201972	0.263624	0.23326	0.325966
360.127@4.6147	5.02525	5.18014	4.06306	6.98663	6.92131	4.09188	6.39356	5.11398	15.7582	6.28462	18.3814	5.53793
361.3451@4.1464	0.0570211	0.0758105	0.0682511	0.155446	0.0726585	0.0291528	0.0777039	0.0116925	0.126442	0.070027	0.101255	0.139678
Phe-Arg-His	0.21203	0.274319	0.0988495	0.635184	0.255826	0.285359	0.5795	0.140451	0.221746	0.217247	0.400351	0.312306
361.8446@6.0706	0.0109537	0.00535555	0.00876133	0.0226462	0.0230356	0.00915642	0.00212344	0.00212344	0.00212344	0.00212344	0.00212344	0.00424688
Ile-Leu-Val-Asp	2.57455	3.98978	4.05642	3.70758	4.50294	4.9831	2.53056	7.76353	3.71395	3.45639	2.72409	4.2129
458.3024@0.9246	0.0938414	0.0617753	0.0424418	0.044657	0.0626595	0.0385838	0.302434	0.204046	0.355085	0.168216	0.495723	0.18646
Ile-Leu-Leu-Thr	0.00100865	0.0020173	0.0129863	0.00100865	0.00631765	0.150847	0.12932	0.134661	0.022703	0.0240866	0.0206687	0.1528
Xanthine	0.00603495	0.0110441	0.0122059	0.0109021	0.0145528	0.00815684	0.0298451	0.0424676	0.017356	0.0134299	0.261721	0.0691756
362.3475@4.1409	0.0253633	0.0329421	0.0302954	0.051983	0.023948	0.01648	0.0379785	0.0174526	0.0460251	0.0359796	0.0352001	0.0492799
363.0321@4.3287	0.0457417	0.02539	0.0161607	0.0514921	0.0413052	0.0244301	0.000238317	0.000238317	0.00731865	0.0210132	0.00470654	0.000476634
363.9448@3.5573	0.0460324	0.0623581	0.0689258	0.0712638	0.0583311	0.0578694	0.0737152	0.0662922	0.0785585	0.11597	0.0843021	0.0826302
364.2174@1.1087	4.04449	4.59857	1.78641	4.29282	2.71453	1.31343	6.1369	6.0465	8.7431	6.68553	12.3499	2.93403
13'-Carboxy-alpha-tocopherol	0.107959	0.0682107	0.122697	0.152292	0.0992862	0.31832	0.162486	0.0966289	0.137021	0.108901	0.2808	0.0341054
366.1069@4.6169	0.237841	0.262508	0.204322	0.282167	0.273104	0.222438	0.335582	0.235048	0.512281	0.269182	0.486476	0.238661
366.2525@1.1035	0.518751	0.391781	0.0729461	0.624869	0.230378	0.255511	0.576787	0.036473	0.397719	0.0931351	1.04268	0.036473
366.2769@0.9789	0.000479714	0.00187168	0.000959427	0.0167543	0.0067498	0.0148537	0.0544827	0.0547092	0.032466	0.0489424	0.0583489	0.16527
367.1164@4.6744	1.76678	2.2073	1.71756	3.60297	3.19783	1.9355	4.94645	3.69202	8.6274	3.9807	9.50127	3.55557
367.1825@4.5859	0.290884	0.229498	0.200979	0.320725	0.29474	0.245311	0.354022	0.19552	0.617666	0.289323	0.720855	0.257004
367.7129@1.3267	0.0198926	0.0288312	0.031763	0.0287627	0.0397636	0.0379481	0.0309187	0.0735156	0.0344225	0.031417	0.019021	0.0352678
[ST methyl(4:0)] methyl-epithio-seco-cholestadienol S,S-dioxide	0.103411	0.0996265	0.100596	0.127054	0.108167	0.0829325	0.0960416	0.101871	0.295926	0.139125	0.319532	0.116025
36798	0.163507	0.268187	0.128158	0.202453	0.214886	0.17344	0.140728	0.178722	0.266797	0.205994	0.255407	0.152624
368.0692@3.494	0.173841	0.18266	0.188068	0.184162	0.148071	0.190535	0.502392	0.480237	0.494639	0.498057	0.535787	0.402753
1-(2-Furanyl)-1-pentanone	0.300571	0.36682	0.303286	0.356262	0.380087	0.481242	0.116811	0.172847	0.173209	0.199768	0.136231	0.224305
369.0235@6.2209	0.335881	0.286577	0.288258	0.437287	0.410216	0.304717	0.169349	0.0302087	0.0280462	0.206076	0.0745407	0.251051
369.1163@14.8179	0.217404	0.339494	0.163888	0.298961	0.183584	0.300037	0.262781	0.0523941	0.208442	0.207221	0.108505	0.08724
369.3456@0.9659	0.0532341	0.0472045	0.046893	0.0622861	0.0632197	0.0490597	0.0682082	0.0510927	0.0576166	0.0760943	0.0489827	0.0773124
464.1005@4.5847	0.328908	0.377659	0.296543	0.484027	0.473664	0.312573	0.655424	0.554918	0.969096	0.502116	0.927956	0.47099
369.7287@1.3538	0.0107561	0.0324781	0.0395456	0.0252721	0.0318416	0.0411909	0.0234464	0.0794404	0.0240217	0.0322146	0.0239697	0.0395185
His-Leu-Val-Pro	0.0344605	0.0287232	0.0429192	0.062232	0.051115	0.00882936	0.0558482	0.00392503	0.0426018	0.0362393	0.0959194	0.01493
LysoPC(14:1(9Z))	0.141089	0.167553	0.24041	0.179808	0.238389	0.283446	0.168423	0.375394	0.201827	0.165386	0.137964	0.212975
N-docosahexaenoyl histidine	0.0364456	0.151624	0.239422	0.222914	0.21533	0.216953	0.0569969	0.491144	0.007241	0.0399427	0.419597	0.0180101
PE (18:1)	0.153325	0.224475	0.149874	0.306095	0.194194	0.171295	0.363456	0.311431	0.459386	0.414814	0.406138	0.658036
Cholesterol sulfate	1.77273	1.90555	2.08452	2.90738	1.59591	2.37629	4.14353	2.23174	2.54918	2.72655	2.9154	3.18857
373.311@1.1036	0.55519	0.564948	0.303597	0.472959	0.419185	0.435692	0.511404	0.224444	0.377327	0.352763	1.80207	0.378865
dCTP	0.718782	0.661101	0.655963	0.815249	0.804851	0.649069	0.446109	0.448815	0.46822	0.548238	0.560015	0.629702
467.1759@4.6456	0.603277	0.624318	0.458764	0.633959	0.698676	0.470096	0.415948	0.366111	0.758423	0.517432	0.81969	0.432453
467.3010@2.4747	0.250284	0.10702	0.122452	0.514632	0.264101	0.275294	0.150982	0.159177	0.337566	0.212221	0.342023	0.0807973
375.0401@3.34	0.163347	0.178942	0.173971	0.122384	0.199567	0.190253	0.0132009	0.0273365	0.0194985	0.00590099	0.02862	0.000777354
375.044@4.8238	0.0313507	0.290779	0.317799	0.379103	0.218716	0.774456	1.31493	1.38535	1.2136	1.04832	1.06241	1.25881
375.2251@1.005	0.039456	0.131088	0.1085	0.0825844	0.106675	0.112795	0.0558984	0.0783137	0.0432618	0.0607274	0.0748172	0.0222847
375.9015@0.5678	0.113571	0.156649	0.0940752	0.0820846	0.138772	0.171109	0.0877413	0.0434684	0.0746845	0.0700973	0.0527667	0.0472468
376.0463@4.8232	0.0408787	0.0893421	0.10155	0.104083	0.0892282	0.135352	0.0971676	0.108845	0.0499968	0.0302518	0.0260314	0.0474059
376.1485@4.491	1.14443	1.16096	1.00524	1.45464	1.34904	1.13157	2.24901	1.51642	1.96593	1.42298	2.05921	1.38334
376.2284@0.9728	0.372598	0.471652	0.0591905	0.135378	0.0728204	0.148363	0.142583	0.153513	0.133094	0.163849	0.228683	0.162308
Ile-Lys-Asp-Pro	1.02746	1.26484	1.50564	1.33782	1.64839	1.8635	0.870283	2.69183	1.37551	1.33038	0.936449	1.47179
4-O-Methyl-a-D-glucosyl-(1->2)-b-D-xylosyl-(1->4)-D-xylose	0.134353	0.17039	0.211168	0.104712	0.177881	0.181987	0.0635336	0.0751252	0.0608612	0.0422719	0.101874	0.0209166
378.1132@1.0944	0.10522	0.0862655	0.1649	0.340533	0.108885	0.134213	0.262732	0.165433	0.164091	0.174887	0.444474	0.22805
Ursodeoxycholic acid 3-sulfate	0.295646	0.392696	0.346167	0.410397	0.541232	0.566549	0.169042	0.320183	0.258782	0.2515	0.158932	0.25423
Ile-Leu-Thr-Gln	0.620393	0.66321	0.745836	0.789509	0.937044	1.03704	0.432793	1.13953	0.70014	0.711045	0.486257	0.67188
Kaempferol 3-(2''-acetylrhamnoside)	0.135997	0.0875633	0.117256	0.232163	0.223392	0.127473	0.623445	0.114897	0.375382	0.251798	0.467861	0.203051
380.7198@1.3698	0.0209757	0.0501273	0.0568998	0.0458731	0.0467493	0.0564361	0.043841	0.140066	0.0587016	0.0532858	0.038362	0.0623035
Pro-Val-Pro-Tyr	1.72405	1.5792	1.30432	1.74902	1.75924	1.23517	1.38709	1.02605	1.9598	1.25379	2.13393	1.06155
Ile-Ile-Met-Val	0.517098	0.41915	0.532918	0.929021	0.533254	0.515498	0.641849	0.429468	0.450361	0.361336	0.55184	0.339426
Phe-Phe-Tyr	0.22966	0.201376	0.181336	0.263444	0.227059	0.19439	0.310278	0.223611	0.385517	0.235296	0.410534	0.209219
Arg-Thr-Cys-Pro	0.091016	0.0990354	0.117334	0.145637	0.155725	0.0382761	0.178	0.0257074	0.132724	0.136885	0.294155	0.0694626
382.109@4.5764	0.0162722	0.0320221	0.0173677	0.0764772	0.0651271	0.023663	0.0908536	0.100141	0.824948	0.113631	0.976947	0.10479
153.0106@1.0512	0.261501	0.328594	0.0642629	0.0194457	0.0388913	0.388795	0.905825	1.78063	0.991316	0.576678	0.340592	0.278091
[Fv] Matteucinol 7-O-glucoside	0.0627189	0.112452	0.0696986	0.176514	0.152512	0.0757428	0.021564	0.068061	0.0816582	0.0821952	0.135998	0.0900789
383.2158@1.3138	0.201672	0.265454	0.291119	0.294241	0.376214	0.421036	0.125043	0.616001	0.264824	0.272306	0.159366	0.268085
383.9694@11.0721	0.11561	0.0992464	0.106241	0.104265	0.10635	0.224923	0.206668	0.0666658	0.225631	0.156772	0.154203	0.103456
Ile-Phe-Val-Val	0.543661	0.820525	0.830764	0.812959	0.957984	1.05819	0.514413	1.61506	0.771864	0.722355	0.559713	0.891179
383.998@3.3173	0.111929	0.12834	0.10511	0.0741795	0.155068	0.112209	0.00263982	0.00347357	0.00325742	0.00286291	0.0108175	0.00131991
384.1527@4.7003	0.327643	0.504095	0.24644	0.675258	0.528658	0.193011	1.1737	0.319104	1.05288	0.685342	2.15187	0.906747
385.9654@11.07	0.134223	0.121579	0.1263	0.119451	0.130692	0.0543464	0.0524315	0.0651572	0.0816977	0.0783889	0.0659528	0.0696977
385.9679@6.2409	0.0356277	0.0254193	0.0293369	0.0534947	0.0425752	0.0673751	0.0425602	0.0206983	0.054674	0.0393638	0.0795809	0.0233769
386.1245@4.6043	0.270094	0.239479	0.209323	0.292985	0.287817	0.159015	0.285583	0.208675	0.610675	0.279585	0.64305	0.211988
386.3139@0.94	0.146043	0.147115	0.103579	0.142576	0.138868	0.199985	0.0423017	0.00112575	0.0317327	0.000562876	0.0456929	0.0176014
387.3096@1.3215	3.11963	4.66777	4.4528	4.31446	5.26104	5.85732	2.44183	9.36417	4.30453	3.97716	2.9103	4.5672
LysoPE(18:1(9Z)/0:0)	0.36714	0.28443	0.385171	1.18903	0.837561	0.966007	0.575777	1.24319	2.16039	1.12672	1.36148	0.315146
388.0334@0.1542	0.279735	0.476464	0.252084	0.115091	0.488188	0.321446	0.418614	0.230182	0.472888	0.427475	0.275045	0.440112
LysoPC(P-16:0)	0.270924	0.274995	0.22299	0.282621	0.231068	0.283242	0.395625	0.227057	0.447788	0.495678	0.414712	0.621819
389.1299@4.3157	0.177331	0.0893699	0.08667	0.148493	0.174433	0.148464	0.353554	0.299688	0.291113	0.299505	0.27403	0.539841
480.3285@4.5829	0.0496508	0.0406838	0.0294032	0.0441489	0.0486002	0.0374104	0.0594012	0.0392597	0.105835	0.0521435	0.11514	0.0395368
389.7262@1.3383	0.0140068	0.0328507	0.0480392	0.0368928	0.043816	0.0549495	0.0338674	0.0757633	0.043369	0.0465966	0.0323818	0.0428158
1-acyl-sn-glycero-3-phosphoethanolamine (n-C18:0)	1.92427	1.24703	1.31335	4.54119	2.69652	2.62346	0.874651	0.994513	1.44014	1.8417	1.53778	0.709282
2-acyl-sn-glycero-3-phosphoethanolamine (n-C18:0)	1.96269	1.13715	1.34791	6.26566	2.37146	2.6053	1.24293	0.930843	1.57075	1.50375	1.72606	0.572246
390.9633@3.5337	0.0396677	0.0492558	0.0589015	0.0563931	0.0486047	0.0560211	0.0917913	0.102089	0.113756	0.137342	0.130291	0.10934
L-Alanine	3.98853	4.51985	4.92817	6.08794	6.27245	4.40498	17.7628	4.36672	8.33037	7.25165	15.8282	7.27994
PA(22:6(4Z,7Z,10Z,13Z,16Z,19Z)/0:0)	0.74412	0.889051	0.378242	2.05583	0.945157	1.13752	1.79713	0.916653	1.12508	1.06435	2.23408	1.21385
26-hydroxycholesterol 3-sulfate	0.217508	0.214497	0.41739	0.740925	0.185219	0.287662	1.09796	0.859149	1.78543	0.991201	1.07836	0.720311
392.1146@10.9517	0.134718	0.0843213	0.112429	0.236756	0.214337	0.134443	0.708938	0.135045	0.437693	0.277911	0.487878	0.213826
Ganolucidic acid E	0.0798289	0.0590529	0.163942	0.378911	0.174526	0.0779085	0.118751	0.0295265	0.166605	0.223066	0.229263	0.0777334
484.9802@10.9679	0.165424	0.158984	0.179288	0.168604	0.170929	0.149011	0.0353942	0.0175665	0.0353765	0.0764987	0.0537157	0.0506414
393.0775@13.2374	0.18278	0.11462	0.152325	0.119064	0.0942178	0.106741	0.141252	0.0693279	0.0543465	0.0495061	0.0978867	0.0877321
393.2358@1.0513	0.175248	0.0979952	0.0735318	0.132708	0.138936	0.180496	0.0641849	0.227686	0.144955	0.0846815	0.185973	0.0889404
Glu-Ile-Gln-Pro	0.17445	0.144508	0.146789	0.256025	0.267694	0.34523	0.0170157	0.344369	0.199859	0.186646	0.109386	0.20418
393.9458@13.6162	0.169087	0.292374	0.10773	0.0698634	0.300042	0.0083327	0.177862	0.0472564	0.0536611	0.226633	0.241148	0.0166654
393.9465@13.2178	0.099382	0.0624757	0.0351234	0.094559	0.0575027	0.0764761	0.0684372	0.00917299	0.0638347	0.0157417	0.0285724	0.0268245
Ile-Ala-Gln-Arg	0.804684	1.03696	1.39177	1.05216	1.36003	1.56393	1.00496	2.00973	1.17032	0.963425	0.818949	1.20531
Arg-Leu-Cys-Pro	0.0790747	0.0172318	0.0657136	0.149502	0.111806	0.153572	0.0419737	0.15383	0.114598	0.0994954	0.071324	0.108255
395.1432@6.3313	0.219062	0.150125	0.280232	0.258544	0.174375	0.460003	0.520657	0.141027	0.430661	0.271983	0.398956	0.054773
395.1797@10.9549	0.211992	0.156257	0.200618	0.438169	0.430522	0.27194	0.931449	0.367146	0.858013	0.57928	0.860772	0.582457
396.0707@5.0216	0.792173	1.19309	1.27539	1.36843	1.27325	0.823032	0.986734	1.01623	1.46839	1.36624	1.43466	1.54285
Arg-Thr-Gly-Arg	0.153164	0.0350526	0.0516281	0.068541	0.136182	0.241948	0.0454215	0.102034	0.0444486	0.0425381	0.0431472	0.0996114
Arg-Lys-Val-Ser	0.139342	0.270855	0.314628	0.244752	0.306262	0.352561	0.231394	0.509239	0.225073	0.19757	0.184053	0.276129
490.1668@5.2834	0.541434	0.299769	0.238154	0.277815	0.258071	0.204698	0.628815	0.225304	0.396364	0.325879	0.443503	0.298814
398.1862@1.2461	2.23322	0.947146	1.22314	1.56048	2.09112	0.698707	7.67853	3.31829	3.01461	2.46024	1.92618	2.96663
398.2398@1.3361	0.185107	0.349466	0.68902	0.411419	0.687519	0.829722	0.357459	1.47366	0.520789	0.391726	0.220323	0.593743
Austalide F	0.268113	0.326984	0.304372	0.298064	0.406353	0.44636	0.140052	0.287658	0.175334	0.207239	0.124323	0.189526
398.3726@0.789	0.0340543	0.0340289	0.0255081	0.0409481	0.02957	0.0229495	0.0850375	0.0419391	0.0847813	0.0433561	0.0834575	0.0406015
398.7414@1.3361	0.297305	0.363021	0.492922	0.394057	0.469261	0.578478	0.379707	0.811622	0.443926	0.411597	0.331268	0.483381
400.2555@1.3653	0.524666	0.801787	0.975616	0.728733	0.987079	1.09444	0.753973	1.70613	0.820545	0.716213	0.60788	0.955406
Malvidin 3-O-glucoside	0.00264501	0.00264501	0.00264501	0.00264501	0.00264501	0.00529002	0.242475	0.0445206	0.0607225	0.0186588	0.133303	0.0766049
400.7175@1.3729	0.0472366	0.0647279	0.0861148	0.0596735	0.0903532	0.103861	0.0638238	0.18048	0.0897888	0.0769576	0.0565071	0.0878953
Met-Phe-Val-Pro	0.122805	0.112368	0.115994	0.153669	0.0886502	0.0820189	0.124085	0.104306	0.197292	0.106336	0.209913	0.0992712
401.2585@1.3412	0.0291632	0.0551232	0.0894993	0.0501162	0.0879432	0.0796947	0.0419403	0.162938	0.0519566	0.0563917	0.0353981	0.0739234
Ala-Lys-Lys-Phe	0.0642226	0.14493	0.0910008	0.0737707	0.0933951	0.143706	0.190473	0.223004	0.21741	0.16704	0.20456	0.275717
401.875@13.4726	0.213186	0.167399	0.120495	0.138734	0.164167	0.17356	0.0421595	0.0759792	0.117307	0.0210798	0.100042	0.109095
402.0024@4.0476	0.000761736	0.0102068	0.00229413	0.00446881	0.00540053	0.00726283	0.12188	0.0341742	0.0511208	0.0215579	0.0620805	0.248741
[PC (16:1)] 1-(9Z-hexadecenoyl)-sn-glycero-3-phosphocholine	0.592283	0.480648	0.534666	1.20516	0.753509	0.704636	1.1383	0.977361	2.28771	1.25467	1.76193	0.903004
1'-O-Galloylsucrose	0.145777	0.182893	0.202731	0.126454	0.173474	0.18964	0.0763869	0.0977328	0.073211	0.039611	0.106435	0.020149
7,11-Bisdeacetylvaltrate 7-(3-methylpentanoate) 11-(3-hydroxy-3-methylbutanoate)	0.499114	0.837059	0.691432	0.649425	0.901114	0.854807	0.375396	0.595226	0.419095	0.449782	0.314803	0.392365
403.8117@6.1508	0.0595688	0.0640283	0.0622077	0.0650557	0.0737148	0.0489505	0.0271217	0.033822	0.0245406	0.0388699	0.0339462	0.054315
PA(22:0/0:0)	0.112521	0.166949	0.11946	0.252943	0.164431	0.175423	0.493499	0.476513	0.377227	0.404487	0.329547	0.454959
404.0251@3.5197	0.295083	0.421658	0.359109	0.394135	0.331653	0.364287	0.868222	0.753761	0.796697	0.724797	0.81892	0.667798
404.0664@6.3238	0.0217463	0.0167537	0.0201588	0.0277396	0.0214412	0.0348077	0.0259758	0.0205236	0.0203907	0.0242094	0.0272352	0.0186572
4-benzoyloxybutylglucosinolate	2.03882	2.07943	2.11418	2.19891	2.24947	2.1809	1.17759	0.883708	1.24385	1.64868	1.42519	1.5638
404.2891@6.1344	0.00903424	0.0335948	0.0356434	0.032043	0.0365345	0.0178744	0.111828	0.0505349	0.0594235	0.0589583	0.0689666	0.0453987
404.361@3.6115	0.0118859	0.0404374	0.00815813	0.000815625	0.00564816	0.028202	0.0726277	0.0556348	0.0672641	0.0266233	0.0458281	0.102537
PC (15:0)	0.73165	0.775893	0.941217	0.945056	1.08513	1.18759	0.5212	1.34611	0.804075	0.742205	0.60789	0.804118
LysoPC(16:0)	16.2721	12.1363	13.6415	27.9754	22.1264	16.2634	25.5098	14.5333	27.4435	22.566	26.254	18.0456
1-Palmitoylglycerophosphocholine	0.0907987	0.0597749	0.0683707	0.254251	0.122226	0.135802	0.126912	0.122906	0.186342	0.137281	0.17935	0.0634381
404.9445@6.0541	0.085979	0.109056	0.104659	0.0704193	0.0624816	0.130973	0.0269914	0.0233949	0.231547	0.0889669	0.0564741	0.0624416
3,5-Di-O-galloyl-1,4-galactarolactone	0.00147341	0.00294683	0.00353434	0.00971775	0.00426117	0.00317379	0.0203543	0.0287281	0.0300475	0.0188396	0.0283175	0.0131495
Ile-Thr-Thr-Tyr	0.142823	0.129858	0.144417	0.241835	0.114426	0.278429	0.112297	0.124686	0.200884	0.134636	0.0811454	0.13737
20,26-Dihydroxyecdysone	0.115424	0.123678	0.152561	0.13828	0.187892	0.198314	0.0799597	0.216233	0.122907	0.113274	0.0866778	0.120646
L-Histidine	3.1551	2.38128	3.9452	4.30986	5.98197	11.4871	15.6437	12.3526	12.2986	8.66219	9.73089	4.35155
Cucurbitacin S	0.186252	0.224366	0.258194	0.869893	0.202278	0.286729	1.04527	0.419384	0.831971	0.653549	0.907127	0.523711
Asn-Asp-Asp-His	0.0574772	0.0397142	0.0539348	0.11187	0.111547	0.0692435	0.247147	0.0919664	0.20893	0.156204	0.233924	0.148425
Arg-Met-Gly-His	0.14249	0.0268417	0.075735	0.0177592	0.107867	0.24025	0.0420247	0.060826	0.0113856	0.0889104	0.072392	0.0879869
407.7463@1.5915	0.0375776	0.0383872	0.0453893	0.0522801	0.0468021	0.0648581	0.0224477	0.0710125	0.0464718	0.042175	0.0157803	0.0423608
499.3318@3.1801	0.31947	0.779406	0.576097	0.895846	0.283107	0.179579	0.72466	0.332875	0.830912	0.922178	0.654059	0.544289
Arg-Ile-Ile-Val	0.125133	0.283185	0.0986306	0.0306204	0.0438765	0.346367	0.00988038	0.056771	0.0445228	0.0828836	0.01424	0.0397605
499.9365@0.7167	0.47104	0.32233	0.248221	0.313032	0.245854	0.673927	0.49664	0.122523	0.334927	0.295636	0.375275	0.584706
Arg-Leu-Val-Asn	0.219846	0.174969	0.160344	0.273788	0.179423	0.0940641	0.0887966	0.135442	0.0763872	0.0638098	0.334347	0.0548137
5-Carboxypyranopelargonidin 3-O-beta-glucopyranoside	0.00120168	0.0433273	0.0509219	0.0508185	0.0351701	0.0741053	0.226677	0.25844	0.145535	0.107051	0.0823842	0.157187
Ala-Phe-Gln-His	0.128211	0.0734655	0.156994	0.134668	0.12649	0.500437	0.325529	0.104222	0.143338	0.127431	0.194193	0.137819
Pro-Thr-Trp-Val	0.097809	0.0941538	0.0782629	0.201059	0.0320801	0.0645947	0.216106	0.043863	0.0651113	0.0439598	0.119207	0.0781123
410.3505@2.4918	0.0360077	0.00884397	0.0156355	0.0589205	0.00270125	0.0158313	0.090303	0.0886298	0.122736	0.104589	0.222482	0.00169889
Ala-Lys-Trp-Val	0.660616	0.628867	0.594296	0.945537	0.842838	0.875778	0.36145	1.18517	0.777099	0.661243	0.506637	0.649368
Ala-Thr-Arg-Arg	2.92454	5.01861	4.68065	4.27241	5.5174	5.48343	3.71941	8.17308	4.8562	4.20743	5.00095	4.779
Ile-Trp-Trp	0.251891	0.172797	0.169081	0.337819	0.322601	0.411943	0.309477	0.112154	0.25946	0.226732	0.447699	0.278881
LysoPE(20:3(5Z,8Z,11Z)/0:0)	0.373173	0.294448	0.325715	0.919377	0.619482	0.624559	0.197913	0.323336	0.350167	0.3778	0.348705	0.226217
412.0331@4.3099	0.0358287	0.00782101	0.00974712	0.0296198	0.0292497	0.0129002	4.73255e-05	0.0010674	0.00974581	0.0100429	9.83979e-05	2.36627e-05
414.1201@6.281	0.0261266	0.0386446	0.0501269	0.0228205	0.020391	0.057415	0.0189031	0.00999001	0.0984407	0.042075	0.0230327	0.0147418
Phe-Phe-Pro-Pro	0.109851	0.0868954	0.0887451	0.129427	0.114747	0.110203	0.160393	0.127068	0.236217	0.125907	0.267	0.106671
Arg-Lys-Phe-Gly	0.0529682	0.121744	0.143531	0.0277082	0.0560563	0.559076	0.47854	0.511588	0.176578	0.173449	0.145621	0.577433
2-deoxy-20-hydroxy-5alpha-ecdysone 3-acetate	0.278459	0.12899	0.130332	0.322718	0.247528	0.391797	0.393969	0.194215	0.261396	0.220298	0.396826	0.297986
416.0088@4.3939	0.00026702	0.00884096	0.00026702	0.00861083	0.000534041	0.034363	0.119347	0.132583	0.116247	0.101141	0.10992	0.11373
Gymnodimine	0.218319	0.224595	0.138912	0.340579	0.262319	0.220168	0.3616	0.195603	0.462428	0.326759	0.427044	0.39384
LysoPC(P-18:0)	0.209001	0.1792	0.17576	0.186694	0.175318	0.1952	0.383449	0.161729	0.311289	0.349721	0.242285	0.364794
dXTP	0.944072	0.858725	0.861792	0.854569	0.916889	0.662335	0.55143	0.402233	0.476957	0.622644	0.570688	0.556054
417.9633@0.6723	0.64695	0.051521	0.242815	0.351389	0.225051	0.884894	0.496898	0.0315755	0.172499	0.268011	0.281472	0.0394388
418.3046@5.74	0.252958	0.238728	0.266865	0.399703	0.401241	0.0724585	0.387101	0.0514501	0.295656	0.27614	0.637114	0.14515
PS(17:1)	0.135819	0.10214	0.0980321	0.194492	0.173341	0.191253	0.0595698	0.227188	0.16005	0.141726	0.0959928	0.151833
419.2697@2.9064	0.455672	0.0815304	0.111961	0.287275	0.206228	0.400208	0.24335	0.126296	0.393562	0.338092	0.181601	0.166198
LysoPC(17:0)	0.92376	0.5641	0.530324	1.28678	0.949959	1.01266	1.16212	0.558303	1.16434	0.920287	1.33174	0.884338
Cer(d18:1/14:0)	0.013961	0.0130249	0.021208	0.0184656	0.0144584	0.0163616	0.0238273	0.0120729	0.0339058	0.0172602	0.0239752	0.0289753
Glu-Met-Met-Thr	0.14318	0.0567576	0.0530948	0.113044	0.111971	0.0411568	0.0317965	0.0346026	0.0779458	0.0634492	0.05767	0.0179547
His-Lys-Lys-Val	0.00192014	0.0475976	0.0344959	0.0512985	0.0382278	0.0178596	0.117865	0.050557	0.0954105	0.0881651	0.0900361	0.0898091
420.3451@1.0721	0.500738	0.699778	1.09225	0.766061	0.994077	1.27089	0.698049	2.01709	0.849706	0.745514	0.547137	0.250369
510.3375@0.7208	5.31057	6.16879	7.94169	15.3026	6.31908	9.87763	18.7888	5.64845	12.5457	12.3492	17.1217	12.3129
Propylene glycol mono- and diesters of fats and fatty acids	0.124839	0.0914442	0.0647551	0.155948	0.0565021	0.0449231	0.0834905	0.0746523	0.115955	0.0869737	0.171901	0.0383311
420.4616@0.6693	0.164956	0.00511086	0.0735436	0.107699	0.0598167	0.269999	0.134517	0.00733458	0.0359923	0.089438	0.0844456	0.0178128
421.1226@2.5401	0.0306528	0.0260969	0.0369097	0.0239484	0.0232223	0.0366726	0.0676006	0.228795	0.153868	0.153023	0.123022	0.0161899
3-(4-Hydroxy-3-methoxyphenyl)-1,2-propanediol 2-O-(galloyl-glucoside)	0.144053	0.142019	0.0938163	0.110605	0.141117	0.0891236	0.107704	0.00239041	0.0407187	0.0352837	0.0287265	0.0881957
422.0627@10.9549	0.00941024	0.00704396	0.00886194	0.011595	0.0123118	0.0226509	0.033089	0.0121649	0.0298527	0.0316247	0.0405185	0.0217443
Asp-Met-Phe-Cys	0.0412116	0.11162	0.0795651	0.0786442	0.0975535	0.167733	0.679008	0.785569	0.79176	0.503208	0.663501	0.621822
422.7308@1.3786	0.0619174	0.0893966	0.102312	0.0747756	0.111809	0.112952	0.0924567	0.239707	0.113766	0.0996941	0.068793	0.109477
422.7698@1.369	0.237687	0.334012	0.397925	0.325122	0.42073	0.438134	0.298824	0.66381	0.332034	0.294079	0.271941	0.414047
423.2711@1.3748	0.0221228	0.0304918	0.051312	0.0309628	0.069418	0.0793729	0.0427291	0.120359	0.0596101	0.0199272	0.0416482	0.0584019
Arg-Pro-Ser-Arg	0.199868	0.231648	0.18256	0.68691	0.193309	0.367656	0.645824	0.541119	0.677835	0.394581	0.651104	0.535635
Taurocholic acid	1.73224	2.1101	2.5326	2.28087	2.71675	3.11919	1.64588	4.43066	2.32357	2.21836	1.65223	2.54096
LysoPC(18:4(6Z,9Z,12Z,15Z))	0.166986	0.195495	0.258605	0.324719	0.328361	0.334096	0.193132	0.396774	0.428659	0.274109	0.310007	0.268564
424.229@0.9348	1.30381	2.06414	0.497296	1.06764	0.886126	0.296048	1.75623	2.80055	2.7917	2.33691	3.37352	1.54885
424.7463@1.3908	0.0168013	0.0436292	0.0536462	0.0261453	0.0389812	0.0503278	0.0325503	0.108637	0.0433955	0.0289652	0.0261881	0.0391412
Arg-Trp-Val-Gly	0.214883	0.264857	0.221266	0.291633	0.337663	0.330713	0.103242	0.176792	0.15882	0.15111	0.0800257	0.171904
Cucurbitacin L	1.57034	1.30861	1.27822	4.49791	1.42412	2.33618	2.8503	0.973725	2.014	2.46868	2.67318	0.946083
Gln-Pro-His-His	0.144041	0.316801	0.336008	0.0431938	0.136814	1.40774	1.19019	1.24643	0.420088	0.415926	0.363686	1.42084
Choloyl-taurine	0.644034	0.428694	0.377838	0.801128	0.708472	0.854741	0.91351	0.526254	0.748533	0.62427	1.10929	0.80307
LysoPC(18:3(9Z,12Z,15Z))	3.41623	1.76996	1.944	4.77257	3.13493	2.40062	3.56284	4.19548	4.29684	4.06433	3.80985	3.54208
426.3201@5.8622	0.0015578	0.0197126	0.0192657	0.00311559	0.0108513	0.17669	0.141858	0.15467	0.0360615	0.0350959	0.0263733	0.169461
42700	0.132364	0.125265	0.111297	0.437191	0.187078	0.190861	0.267894	0.0772545	0.197536	0.19911	0.239762	0.114024
427.9598@11.046	0.261941	0.219746	0.290927	0.365837	0.30531	0.195538	0.0245173	0.00498729	0.0452527	0.195911	0.155932	0.211984
428.335@5.8734	0.00599668	0.0138513	0.030905	0.00599668	0.0119934	0.226669	0.175668	0.187474	0.0359104	0.0479886	0.0269679	0.210449
Zymonic acid	0.909211	1.68201	2.00281	0.972001	0.563832	0.397489	1.60562	3.1243	0.96851	2.13124	0.170378	2.54048
Ile-Ile-Ile-Tyr	0.320357	0.546631	0.599823	0.324444	0.639239	0.275986	0.0805894	0.0402947	0.127418	0.185569	0.210253	0.226615
429.1375@4.6536	0.732991	0.978678	0.822969	1.35386	1.47438	0.802986	1.02209	0.852902	2.77727	1.39019	3.75613	1.23352
429.3726@0.9755	0.555008	0.824459	0.756991	1.17935	0.787188	1.19872	1.25789	0.786493	1.08241	1.16785	1.20242	1.66793
Ala-Leu-Tyr-Arg	0.0487267	0.0302354	0.051595	0.0661519	0.0484085	0.0925186	0.063179	0.0231597	0.0717351	0.0575806	0.0941917	0.0170166
429.9308@6.2533	0.0345149	0.0200512	0.0338518	0.0573223	0.0532646	0.0534503	0.057861	0.0201376	0.0684301	0.037187	0.0650981	0.0197531
LysoPC(18:1(9Z))	3.81361	3.35364	3.54796	7.22942	5.62175	4.84931	7.29633	4.72433	8.78711	6.94348	8.5015	4.26037
430.1082@3.5235	0.492611	0.677503	0.880683	0.890289	0.492861	0.660158	7.43624	5.87421	7.03772	6.47634	9.47237	4.36321
Dimethyl citraconate	1.5242	0.121138	1.41591	1.47571	1.40107	1.41609	1.44728	0.132606	1.23047	1.09567	1.02449	1.16106
Asn-Thr-Trp-Cys	0.180178	0.111474	0.0864663	0.165573	0.16719	0.177386	0.150204	0.0319796	0.0926546	0.104854	0.176384	0.103737
158.0846@4.7338	0.0420952	0.104803	0.0399874	0.121644	0.103659	0.0563929	0.280437	0.0971002	0.126678	0.160731	0.220929	0.320554
LysoPC(0:0/18:0)	2.32906	1.48925	1.63384	3.11714	2.77622	2.57082	2.6968	0.989915	1.88592	2.11104	2.31056	1.7365
432.2765@1.2925	0.606665	0.872578	0.859244	0.832374	0.997124	1.0728	0.516697	1.72238	0.804197	0.790661	0.597987	0.893792
Ethyl 3-oxohexanoate	1.87886	1.90544	1.75875	1.83008	1.74572	1.78298	1.77697	0.671569	1.60084	1.45051	1.34314	0.671569
Leu-Phe-Phe-Val	0.704035	0.825916	0.800741	0.960637	1.07278	1.31218	0.571063	1.22014	0.856534	0.973592	0.593005	0.975907
Arg-Phe-Phe-Gly	0.00357976	0.00318376	0.00367822	0.056974	0.0366764	0.00159188	0.0830051	0.0289141	0.0393866	0.0345639	0.0859174	0.0679003
LysoPE(22:6(4Z,7Z,10Z,13Z,16Z,19Z)/0:0)	0.385337	0.352628	0.161936	0.463753	0.227276	0.379676	0.319958	0.290776	0.417094	0.280925	0.414438	0.154287
434.1094@4.8028	0.320391	0.632054	0.589268	0.670103	0.580829	0.741578	0.435595	0.353245	0.999457	0.755303	0.917964	0.764981
(24E)-3alpha-Acetoxy-15alpha-hydroxy-23-oxo-7,9(11),24-lanostatrien-26-oic acid	0.332775	1.42034	1.14162	2.0046	0.914938	1.17204	1.81521	0.554305	1.85362	1.43224	1.91647	2.43312
434.8797@6.0936	0.0200556	0.038703	0.0407775	0.0434515	0.0436887	0.0450184	0.0736906	0.0642743	0.0571439	0.0591713	0.0644409	0.0679628
3-Octyl formate	4.50652	1.55409	3.9459	4.12201	0.277153	0.207442	1.96597	0.0473486	3.50536	0.0946971	3.19782	0.0473486
His-Ile-Ile-Phe	0.00122082	0.0952968	0.152354	0.0925651	0.13353	0.14843	0.0551993	0.164492	0.0600634	0.0633102	0.0334748	0.0871375
436.1686@4.3367	0.129628	0.0280613	0.030701	0.0783606	0.0685726	0.0421063	0.0318306	0.0210361	0.0729608	0.0685048	0.0491327	0.0104586
N-[(3a,5b,7b)-7-hydroxy-24-oxo-3-(sulfooxy)cholan-24-yl]-Glycine	0.292257	0.303814	0.304867	0.449346	0.431035	0.4899	0.177034	0.578396	0.384154	0.364173	0.255515	0.401082
Lys-Trp-Val-Val	0.347976	0.46314	0.605597	0.441023	0.586659	0.7367	0.434766	0.869576	0.464331	0.434877	0.351599	0.49939
437.365@1.0068	0.872544	2.69483	2.7187	2.59346	3.082	3.51929	1.74509	5.76153	2.57593	2.30393	1.87997	2.95836
Arg-Asn-Ser-Arg	0.150349	0.146017	0.135036	0.255367	0.208658	0.237934	0.112171	0.303317	0.185591	0.209928	0.24763	0.194516
Ile-Ile-Thr-Trp	2.21433	1.99116	1.93708	3.51713	3.38798	2.27014	1.86667	0.86935	1.69432	1.8086	1.66078	1.33437
Ala-Trp-Trp-Ala	0.141832	0.102238	0.158293	0.184515	0.157182	0.229147	0.191532	0.0803038	0.184369	0.146371	0.221523	0.061623
Ganoderic acid G	1.7808	3.12377	2.1261	24.4919	1.60562	3.00137	1.89663	0.721202	0.980268	0.524959	0.821418	0.514043
439.0847@4.0786	2.17554e-05	0.00764772	1.08777e-05	0.00308217	0.00598301	0.00173349	0.0375591	0.0115253	0.0235043	0.0158867	0.0322443	0.074348
533.1114@4.6679	0.148868	0.189587	0.177458	0.230075	0.23662	0.191532	0.137972	0.116658	0.120898	0.20781	0.125095	0.193542
439.9846@11.015	0.0450005	0.0549491	0.0725	0.0732721	0.0834924	0.0858617	0.034123	0.0672731	0.0492687	0.0445424	0.0425597	0.057746
Gln-Thr-Thr-Trp	0.460964	0.544711	0.615187	0.555627	0.694282	0.7348	0.334623	0.497316	0.318221	0.411373	0.264817	0.34533
535.2252@4.7576	0.0318401	0.0440116	0.0381686	0.0359675	0.0289641	0.0362926	0.0403115	0.0311937	0.0416057	0.054621	0.0367979	0.0344541
2-Methylbutyrylglycine	0.218858	0.161965	0.26345	0.284267	0.268993	0.318604	0.517902	0.466781	0.571515	0.662585	0.618573	0.453266
1,4-beta-D-Glucan	0.221536	0.153533	0.20047	0.0953272	0.225288	0.184165	0.0167508	0.0149823	0.0181328	0.00851573	0.00560637	0.0056198
442.1304@4.643	0.0748297	0.088865	0.0741495	0.110235	0.104199	0.0679885	0.0760855	0.065429	0.198301	0.0806598	0.182827	0.0513497
442.2661@1.3561	0.771024	1.03941	1.51002	1.09731	1.46774	1.78989	1.02357	2.50892	1.18396	1.06579	0.812695	1.40665
Cys-Lys-Thr-Trp	0.189774	0.2127	0.180665	0.201559	0.234865	0.284709	0.152963	0.20944	0.112925	0.166533	0.100837	0.121228
159.1256@5.5778	0.158229	0.0317175	0.134469	0.160183	0.131334	0.299055	0.62303	0.972766	0.546262	0.380039	0.477397	0.106158
442.7676@1.3595	0.491353	0.62041	0.820527	0.642229	0.815225	0.970187	0.61909	1.26159	0.69974	0.619772	0.512926	0.76533
443.2694@1.3647	0.0620161	0.132147	0.17231	0.0993097	0.184234	0.212984	0.0828566	0.299933	0.0967444	0.0910508	0.0552966	0.13874
Ceramide (d18:1/16:0)	0.181553	0.155399	0.297842	0.275438	0.217941	0.182769	0.159586	0.157506	0.307479	0.246507	0.161594	0.199252
444.1715@1.0236	0.020709	0.00673565	0.00650786	0.0081573	0.00415055	0.00388898	0.00428615	0.34636	0.342921	0.00670559	0.00491285	0.353651
444.2266@4.5625	0.131297	0.0873882	0.161905	0.2803	0.42764	0.250408	0.0436941	0.0436941	0.28371	0.226514	0.0436941	0.29663
444.32@4.6795	0.220303	0.117803	0.219372	0.210859	0.207972	0.663748	0.36243	0.0960555	0.178421	0.177065	0.256068	0.171704
444.3559@4.3994	0.0874608	0.0356805	0.0401266	0.0989015	0.0607003	0.123872	0.100813	0.0612408	0.0800377	0.0666803	0.119134	0.0978616
Gln-Lys-Thr-Tyr	0.714632	1.09455	0.994067	0.840241	1.1563	1.152	0.471128	0.826744	0.52572	0.607983	0.410591	0.561697
444.7827@1.379	0.203332	0.274904	0.356186	0.275226	0.343858	0.409518	0.257733	0.527859	0.282684	0.242962	0.232337	0.332766
445.2837@1.3595	0.0339321	0.0726436	0.0806874	0.0484681	0.0708028	0.0875914	0.0318916	0.136244	0.0498713	0.0441722	0.0483094	0.0856684
445.3393@0.8053	1.35	0.511608	0.613448	0.954858	0.577545	0.275144	1.66866	0.522742	0.68604	0.578344	1.14258	0.300647
445.3671@0.9902	0.0225244	0.0418351	0.0413093	0.0525727	0.0429135	0.0480886	0.0492706	0.0413681	0.0446951	0.0689891	0.0455082	0.0834428
PS(19:0/0:0)	2.08861	2.24882	2.63917	2.60762	2.87038	3.27091	1.64378	3.53472	2.26086	2.22894	1.79109	2.31328
446.3356@4.9547	0.646542	0.392598	0.392647	0.801136	0.711721	0.848411	0.610675	0.23128	0.478938	0.456356	0.869384	0.532396
LysoPC(20:5(5Z,8Z,11Z,14Z,17Z))	2.12423	1.664	3.08199	4.00924	3.44847	3.29805	2.89796	2.28593	3.47902	3.23026	2.97051	1.77779
446.7592@1.3998	0.0231078	0.0299844	0.040284	0.0281138	0.0363075	0.0462052	0.0288572	0.101643	0.029272	0.0370321	0.0177566	0.0399172
446.953@5.9811	0.0135977	0.0276489	0.0204351	0.00382209	0.00764417	0.263299	0.310535	0.199472	0.0433107	0.0243001	0.0431935	0.254553
447.3532@0.803	0.307645	0.140151	0.150291	0.196139	0.117015	0.0570795	0.377611	0.105274	0.161741	0.109725	0.217132	0.0886797
LysoPC(20:4(8Z,11Z,14Z,17Z))	1.09862	1.04421	1.03767	1.91884	1.51256	1.43406	1.5767	1.06971	1.73819	1.53981	1.77239	1.24168
448.8965@6.0096	0.0149914	0.0145375	0.0244735	0.0301342	0.0237243	0.0188291	0.0393947	0.0172604	0.0249615	0.0255593	0.0418938	0.0384276
449.1807@14.8179	0.106853	0.0804745	0.074771	0.115612	0.0714636	0.0785	0.0841762	0.0684893	0.0220745	0.099398	0.115383	0.044149
Peroxyoctanoic acid	0.151162	0.213644	0.07077	0.102062	0.189475	0.201525	0.2453	0.035385	0.035385	0.159586	0.144808	0.035385
449.7568@1.6387	0.0218586	0.0168157	0.0260131	0.0231855	0.0378968	0.0409261	0.0109411	0.0543754	0.0211582	0.017342	0.018084	0.0199376
546.3141@2.3621	0.89419	0.825948	1.19598	1.17015	1.56291	1.60436	0.689178	1.76778	1.37068	1.1963	0.76515	1.35498
Arg-Lys-Phe-Pro	3.10951	4.64169	5.17834	4.51218	5.28169	5.67518	3.45767	8.84924	4.27168	4.26888	3.51668	5.22282
GMP-N-&epsilon;-(N-&alpha;-acetyl lysine methyl ester) 5'-phosphoramidate	0.215749	0.273903	0.215248	0.489722	0.455985	0.214986	0.60372	0.512055	1.52658	0.542612	1.73312	0.481106
LysoPC(20:2(11Z,14Z))	0.109517	0.114559	0.104146	0.226621	0.191288	0.16581	0.251791	0.148005	0.243744	0.255818	0.2775	0.153781
Isoputreanine	0.306717	0.0393661	0.351736	0.175308	0.147757	0.37142	0.0652401	0.0955231	0.0490583	0.347894	0.0967446	0.0453515
451.1185@4.6254	0.603788	0.45893	0.182279	0.440464	0.494934	0.100373	0.0152391	0.00761953	0.00761953	0.0872847	0.00761953	0.00761953
452.0893@3.5066	0.0445144	0.0667096	0.09113	0.0826763	0.0569547	0.0620651	0.372909	0.29647	0.383859	0.46843	0.537648	0.253798
LysoPC(20:1(11Z))	0.324196	0.290722	0.353906	0.467041	0.531649	0.557213	0.692961	0.488879	0.847816	0.667903	0.61582	0.407787
452.2618@0.9511	0.15591	0.0253449	0.100017	0.0847089	0.0863489	0.0688129	0.127094	0.0529761	0.0615405	0.0271475	0.0627256	0.0255601
Gln-Leu-Lys-Tyr	0.0344184	0.0782336	0.0724568	0.149357	0.0743705	0.0770253	0.0616552	0.0798045	0.0866094	0.139943	0.142003	0.0517306
3-cis-Hydroxy-b,e-Caroten-3'-one	0.433502	0.0783918	0.496912	0.477856	0.277954	0.191513	0.396758	0.163654	0.690117	0.645694	0.569885	0.136199
92.0628@14.4311	0.258594	0.0437532	0.0218766	0.101426	0.0770341	0.107521	0.0537049	0.151832	0.0683753	0.160478	0.115016	0.0461777
551.2530@1.0193	0.133442	0.207596	0.105931	0.227574	0.100552	0.110844	0.214814	0.118124	0.165909	0.137247	0.149952	0.288976
453.7487@1.579	0.0640704	0.0642093	0.0782347	0.0667808	0.0920517	0.0913112	0.0390516	0.116484	0.0612508	0.0606963	0.0472813	0.055653
LysoPC(20:0)	0.125968	0.147393	0.141005	0.125572	0.134164	0.184942	0.179015	0.110176	0.18773	0.181219	0.138609	0.199892
Lithocholate 3-O-glucuronide	0.205061	0.278319	0.394187	0.28242	0.392025	0.481554	0.257224	0.584928	0.301846	0.256949	0.223078	0.337549
161.0700@1.6745	0.918772	0.283954	0.407297	0.638588	0.803677	0.953031	4.82887	5.1654	3.07519	1.48588	2.70247	2.49178
3,4-Dihydro-4-[(5-methyl-2-furanyl)methylene]-2H-pyrrole	0.142718	0.0922404	0.100733	0.111945	0.102055	0.0731632	0.102858	0.0504708	0.109258	0.0957864	0.151199	0.0516351
His-Leu-Trp-Val	0.179103	0.143184	0.128717	0.239819	0.227661	0.262334	0.0895115	0.323827	0.210618	0.188667	0.118662	0.182861
L-Carnitine	4.63483	6.28558	7.61776	4.60599	4.63272	25.7514	94.959	124.604	63.1764	60.9842	72.994	54.8743
456.0912@4.9108	0.152918	0.245912	0.235751	0.224569	0.203383	0.299997	0.282183	0.233527	0.263403	0.279152	0.263974	0.270115
PG(21:0/0:0)	0.015185	0.00588958	0.0218751	0.0229165	0.0206702	0.0150758	0.00794757	0.00294479	0.00624361	0.0173293	0.0306276	0.00294479
456.924@6.0008	0.0264108	0.0363532	0.0418807	0.0565732	0.0367938	0.0290476	0.050843	0.0248527	0.0313321	0.0463032	0.0697387	0.0248474
Arg-Lys-Val-Arg	0.0368503	0.0824633	0.0696964	0.0743887	0.0252788	0.0423962	0.142275	0.125698	0.138897	0.25738	0.175419	0.135779
558.1469@3.3237	0.147615	0.0996434	0.124394	0.0681121	0.14257	0.113145	0.00226029	0.0105345	0.00571226	0.00113014	0.00259957	0.00113014
Arg-Trp-Val-Val	0.533512	0.397562	0.430731	0.793925	0.618116	0.499463	0.678404	0.306382	0.607456	0.524662	0.578901	0.322956
R-2-Propenyl 1-propenesulfinothioate	2.28779	1.56072	1.72279	2.77926	2.17824	1.37226	0.848212	0.636121	0.510397	0.214924	0.429849	0.76682
Arg-Thr-Gln-Arg	2.47592	3.14761	3.72935	3.26162	3.92741	4.52099	2.47711	6.36328	3.46796	3.24217	2.43685	3.70538
459.3516@0.7964	0.182797	0.0711566	0.0559332	0.0996821	0.0619352	0.0671562	0.238321	0.139227	0.0913054	0.0507749	0.163688	0.109452
460.3258@5.8744	0.163229	0.392022	0.430902	0.0657175	0.174843	1.67517	1.29491	1.34871	0.477384	0.473843	0.423162	1.6164
460.3513@4.4007	1.84397	1.07622	1.00368	2.1257	1.64164	2.53422	2.48775	1.36379	1.69856	1.57218	2.50211	1.89874
5,7-Dihydroxy-3',4'-dimethoxy-8-(3-hydroxy-3-methylbutyl)-isoflavone 7-glucoside	0.0186724	0.0176143	0.0142314	0.00608516	0.02178	0.0234733	0.00304258	0.00304258	0.00304258	0.00304258	0.00304258	0.00304258
2-Dehydro-3-deoxy-L-fuconate	6.76625	6.67305	5.42288	8.73329	7.80987	5.43914	7.62807	5.61239	14.2987	7.39223	16.3242	5.92502
(-)-1-Methylpropyl 1-propenyl disulfide	0.559337	1.09598	0.120778	0.392974	0.558114	0.224911	0.766506	0.356816	0.385115	0.285152	0.182671	0.64357
462.1461@5.7794	0.0291252	0.102528	0.0481117	0.0279491	0.0459346	0.211707	0.158711	0.0798442	0.016132	0.0171814	0.028828	0.159202
Ala-Tyr-Arg-Arg	0.299139	0.348645	0.397836	0.344805	0.400984	0.469025	0.269643	0.521346	0.359853	0.360996	0.262712	0.371492
Alloxanthin	0.050588	0.0214618	0.00303879	0.0522101	0.0601999	0.0113327	0.154926	0.0313626	0.0463563	0.022409	0.0501194	0.0516089
463.3053@2.1767	0.0627167	0.0602531	0.0387431	0.179284	0.0742419	0.0590519	0.315733	0.242069	0.3801	0.240074	0.233879	0.204738
463.3061@2.1797	0.044964	0.0471107	0.0432793	0.125115	0.0817594	0.0405142	0.188229	0.221168	0.322555	0.218023	0.170508	0.208505
464.2792@1.3661	0.998297	1.27669	1.66197	1.29937	1.6621	1.88244	1.25342	2.53353	1.36703	1.23186	1.04657	1.47503
464.7808@1.3662	0.472524	0.596269	0.810977	0.620985	0.792894	0.887305	0.578036	1.17819	0.646221	0.605975	0.49668	0.737135
Nigroxanthin	0.401876	0.093164	0.796295	0.729411	0.276452	0.274464	0.424091	0.402716	1.63663	1.07345	0.99078	0.198403
LysoPC(22:6(4Z,7Z,10Z,13Z,16Z,19Z))	6.74708	5.82172	4.59125	12.1402	8.48475	7.19935	10.8227	6.86994	11.9297	9.32569	14.7256	7.42486
Citrusin B	0.138088	0.0887066	0.12442	0.168981	0.131909	0.144734	0.159958	0.0722143	0.126002	0.117606	0.150639	0.0862416
465.9725@11.0041	0.325217	0.260909	0.301703	0.297224	0.340014	0.251946	0.139798	0.107673	0.129934	0.155307	0.166291	0.144359
Deoxycholic acid 3-glucuronide	0.995526	1.0221	1.30926	1.60077	1.56836	1.57408	0.969681	1.7539	1.70122	1.23769	1.36297	1.46669
466.2945@1.3978	0.256268	0.402591	0.529741	0.367426	0.515307	0.599531	0.371164	0.792905	0.375238	0.366962	0.304096	0.495374
Cyclochlorotine	0.373018	0.345415	0.27371	0.357168	0.373249	0.23091	0.130855	0.11655	0.247712	0.184338	0.295162	0.150288
467.953@1.7333	0.0685838	0.0751526	0.089524	0.0832156	0.0919554	0.125606	0.0692338	0.157044	0.0728235	0.0721471	0.0550557	0.0883955
468.1137@1.0249	0.227471	0.359492	0.195868	0.33045	0.201082	0.260991	0.120939	0.0315494	0.177226	0.12964	0.162043	0.176202
468.1906@4.0816	0.0853631	0.063301	0.0656312	0.0771509	0.0685474	0.0745703	0.0389024	0.0149622	0.0225258	0.0243177	0.031311	0.00665124
572.3342@1.9745	0.166431	0.219431	0.302988	0.215327	0.245399	0.295301	0.186416	0.346294	0.217452	0.192134	0.137674	0.237208
Arg-Trp-Val-Asn	0.376777	0.377798	0.415621	0.540853	0.541687	0.603349	0.266216	0.67124	0.508919	0.428104	0.331012	0.492367
574.1336@6.1294	0.101386	0.0870037	0.0968901	0.118641	0.114338	0.0849168	0.0463783	0.0204035	0.061672	0.0893279	0.0591488	0.0685602
(alginate)n+1	0.00359526	0.00359526	0.00359526	0.00359526	0.00359526	0.00719053	0.243352	1.40687	0.650728	0.113565	0.204182	0.150479
18'-hydroxy-&chi;,&chi;-caroten-18-oate	0.0674133	0.0898181	0.187682	0.120698	0.185403	0.188133	0.120321	0.280224	0.10899	0.0945962	0.0734392	0.132197
Arg-Lys-Trp-Ser	0.147261	0.126107	0.109516	0.232422	0.193722	0.254074	0.0684247	0.287743	0.195981	0.153396	0.106895	0.175634
DG(18:3(6Z,9Z,12Z)/15:0/0:0)	0.0554106	0.0866899	0.0983839	0.0989332	0.0747261	0.12447	0.0344036	0.0914028	0.0822494	0.099056	0.0843198	0.0778991
Ile-Trp-Pro-Tyr	0.341518	0.258058	0.466761	0.568336	0.596756	0.471815	0.252077	0.0843441	0.238065	0.309659	0.219947	0.108243
Arg-Lys-Phe-Gln	0.709251	0.732751	0.770226	0.989477	1.02139	1.13709	0.496521	1.33626	0.906009	0.811919	0.640895	0.872173
Arg-Phe-Thr-Arg	0.0378874	0.033953	0.0315233	0.0888578	0.0494627	0.0370988	0.0295357	0.0429891	0.0904805	0.0420423	0.116147	0.0604362
Glu-Met-Trp-Asp	0.186948	0.385486	0.349232	0.382498	0.328564	0.487138	0.721614	0.522802	0.496307	0.421127	0.478862	0.453948
474.0723@3.5286	0.00694747	0.0144778	0.0123721	0.015734	0.013721	0.00938159	0.0754642	0.0768491	0.0909289	0.110103	0.116203	0.0884169
Coumaric acid	0.641391	1.7598	1.26189	1.75271	1.37785	1.09538	6.91296	3.23569	4.50055	3.76529	4.99406	4.15536
beta-Doradecin	0.0706262	0.0168068	0.00224316	0.013895	0.0739408	0.00448632	0.1689	0.0250252	0.0195188	0.0166318	0.0265085	0.061758
474.8418@6.0146	0.106643	0.074897	0.0682212	0.117657	0.104501	0.0892521	0.0340387	0.0435798	0.0512652	0.0570713	0.0757902	0.0764007
474.9742@6.0714	0.0111422	0.0190393	0.0172676	0.0213824	0.0181039	0.00949719	0.00844158	0.00898973	0.011414	0.00408351	0.0152649	0.00629981
475.1193@3.5271	0.0169508	0.034052	0.0264957	0.0352588	0.0312009	0.0312473	0.0820817	0.0886436	0.0940165	0.0971032	0.100983	0.0845759
PS(22:0/0:0)	0.600347	0.330152	0.46576	1.10064	0.456154	0.542118	1.43895	0.752913	1.57005	1.07813	1.52218	0.518951
475.3241@6.2782	0.0518705	0.0188762	0.0514187	0.0850309	0.0671685	0.101483	0.0585657	0.00943812	0.0704775	0.0510098	0.125273	0.00943812
Arg-Asp-Arg-His	0.843452	1.19188	1.17334	0.977396	1.32889	1.28123	0.574581	0.947318	0.609991	0.683333	0.493507	0.721513
475.762@1.5854	0.109004	0.101948	0.119849	0.125418	0.134904	0.153269	0.0660355	0.188079	0.104894	0.110852	0.0735963	0.111011
[PR] Adonixanthin/ 4-Ketozeaxanthin	0.224903	0.0651845	0.0855613	0.248411	0.118135	0.0607631	0.278977	0.211049	0.193238	0.122227	0.304832	0.197327
477.3049@1.2954	0.086914	0.157152	0.14367	0.162453	0.175531	0.246803	0.0870989	0.317317	0.12889	0.133529	0.0752535	0.162876
6-Deoxy-D-glucose	0.910557	0.604502	0.987919	1.0471	0.987813	1.23216	1.02297	1.26027	0.982232	0.852022	0.845881	0.794051
Arg-Gln-Gln-Arg	0.348221	0.424088	0.434713	0.355635	0.422446	0.497964	0.264911	0.611696	0.351526	0.367319	0.267497	0.426649
586.3514@1.9941	0.0914803	0.145236	0.226579	0.14538	0.180501	0.230408	0.126916	0.27133	0.168574	0.172102	0.13374	0.173019
478.3074@4.758	0.0492953	0.0424975	0.0712022	0.0413787	0.0400496	0.0665801	0.0468582	0.0417434	0.050897	0.0617436	0.0445104	0.0351779
Behenyl linoleate	0.0210681	0.0125061	0.0180715	0.0354363	0.0371788	0.0204993	0.0239193	0.0029716	0.0268836	0.0230117	0.0293042	0.0254431
Ala-Trp-Trp-Gln	0.456926	0.338946	0.380855	0.512846	0.468206	0.354416	0.236979	0.111314	0.220952	0.296402	0.204462	0.1676
479.1091@11.0063	0.0172229	0.0256018	0.0311274	0.0289651	0.0371691	0.0340328	0.017814	0.0333996	0.0213734	0.0209432	0.0172249	0.0253767
[PC (11:1/11:1)] 1-(10E-undecenoyl)-2-(10E-undecenoyl)-sn-glycero-3-phosphocholine	0.172326	0.101637	0.0794783	0.203548	0.117363	0.373017	0.228874	0.223417	0.262203	0.27331	0.397134	0.297091
480.7756@2.2839	0.179302	0.167681	0.171937	0.228361	0.0119603	0.265573	0.120888	0.348161	0.236428	0.214347	0.169709	0.198779
Leu-Lys-Phe-Trp	0.117624	0.103489	0.102039	0.123399	0.108015	0.141232	0.163163	0.0558404	0.143413	0.14669	0.154493	0.138805
481.0487@4.8766	0.0623441	0.093491	0.100057	0.101625	0.106317	0.108144	0.0764024	0.0692224	0.082262	0.119019	0.0679702	0.0943905
481.9576@6.0039	0.0356711	0.017479	0.0147741	0.0423825	0.0329995	0.027876	0.0165069	0.0193232	0.0344899	0.018546	0.0532734	0.021513
594.1502@5.2979	0.209087	0.195601	0.157169	0.177029	0.169477	0.146423	0.136766	0.0369591	0.108446	0.110904	0.107348	0.102331
482.6287@1.7525	0.0560156	0.0877757	0.13025	0.10504	0.1094	0.1497	0.056862	0.214999	0.0702055	0.0844993	0.0367588	0.0986197
482.7519@2.3483	0.142682	0.180211	0.188959	0.172095	0.241031	0.251945	0.11272	0.301974	0.201077	0.111938	0.153821	0.207661
484.0472@6.0331	0.0401818	0.0246908	0.0343148	0.0476444	0.0434085	0.02791	0.0204554	0.025043	0.0367543	0.0300476	0.0847959	0.0297037
Arg-Lys-Arg-His	0.31187	0.329327	0.260098	0.957069	0.545789	0.441255	0.617134	0.836553	0.79748	0.516982	0.812364	0.486935
Arg-Cys-Tyr-Arg	0.147787	0.188062	0.189419	0.203713	0.263771	0.255238	0.0727216	0.126513	0.101292	0.096909	0.0751365	0.102815
Arg-Leu-Phe-Tyr	0.0726505	0.072669	0.0931101	0.0964249	0.132035	0.0814192	0.000657101	0.000657101	0.0013142	0.0418026	0.000657101	0.0390098
486.7939@1.3789	0.415187	0.517927	0.703132	0.518961	0.679361	0.787811	0.505955	0.973034	0.546514	0.5147	0.417762	0.59444
486.913@6.0146	0.0877461	0.0494475	0.0450829	0.0879751	0.0745808	0.0627589	0.033553	0.040704	0.0548383	0.045843	0.0786596	0.0492753
Lys-Lys-Tyr-Tyr	0.315456	0.153232	0.280658	0.29307	0.244469	0.385864	0.215276	0.101335	0.207179	0.263864	0.227188	0.0920345
600.3665@2.0003	0.400426	0.485502	0.74294	0.556337	0.660167	0.760377	0.564152	0.872741	0.518916	0.535262	0.389755	0.607998
3'-N-Acetyl-4'-O-(14-methylheptadecanoyl)fusarochromanone	0.0208949	0.0143231	0.0261917	0.0152464	0.0204308	0.0404634	0.0607751	0.0091591	0.0343182	0.0198829	0.0253896	0.0288258
487.2953@1.3856	0.110342	0.170836	0.222916	0.150887	0.233714	0.264617	0.138109	0.318826	0.154033	0.180637	0.103159	0.174171
Methionine sulfoxide	0.511739	0.738825	0.735776	0.4544	0.360826	0.776431	0.35772	0.219125	1.61997	0.545981	0.320352	0.358302
His-Trp-Pro-Tyr	0.0678876	0.0633755	0.0408423	0.0851939	0.0384349	0.0496011	0.0772425	0.0294233	0.0306327	0.0279819	0.0363112	0.0139909
Arg-Leu-Trp-Gln	0.35484	0.140595	0.379996	0.620091	0.268436	0.391293	0.55857	0.21351	0.602725	0.527281	0.549195	0.156873
1-Methylguanine	0.00100784	0.0284909	0.0122758	0.0483537	0.0375441	0.0170602	0.034381	0.000503921	0.159079	0.000503921	0.000503921	0.0728718
602.4320@0.9260	0.275013	0.0864728	0.227618	0.412871	0.296054	0.268511	0.534339	0.10396	0.461595	0.312321	0.459701	0.0939074
[DG methyl(15:0/8:0)] 1-(14-methyl-pentadecanoyl)-2-(8-[3]-ladderane-octanyl)-sn-glycerol	0.355168	0.13346	0.571117	0.527414	0.562095	0.507179	0.480129	0.398656	0.523959	0.586802	0.536682	0.0982388
Lys-Phe-Phe-Tyr	1.3656	1.42377	1.02063	2.17012	1.95076	1.50082	1.13377	0.602518	1.1018	1.14387	1.37873	0.776124
Arg-Arg-His-His	0.560376	0.554114	0.592932	0.799276	0.792156	0.880243	0.384721	1.08759	0.724933	0.640776	0.512162	0.6984
488.77@1.3846	0.114712	0.05032	0.0533297	0.0252271	0.176468	0.192611	0.0463788	0.124592	0.0419195	0.0506766	0.111523	0.0645075
488.972@6.132	0.269684	0.239727	0.178048	0.199585	0.203587	0.145281	0.111338	0.0747581	0.088005	0.108326	0.072987	0.132539
489.1575@4.6364	0.455865	0.454593	0.326136	0.396208	0.489414	0.310612	0.190692	0.137485	0.312215	0.260761	0.402732	0.187775
LysoPC(24:1(15Z))	0.112079	0.0885415	0.155859	0.127992	0.150538	0.163069	0.12312	0.100522	0.107307	1.22856	0.074057	1.60369
489.9359@11.0116	0.147492	0.140734	0.173001	0.227079	0.148925	0.118134	0.12857	0.0540898	0.0779198	0.174587	0.0901141	0.124511
606.4594@0.9587	0.18569	0.271995	0.088579	0.153465	0.10833	0.0521962	0.224505	0.285594	0.31774	0.224898	0.387229	0.219614
490.064@3.5021	0.0374651	0.0324115	0.0419933	0.0433821	0.0347627	0.0257372	0.123105	0.0966235	0.135274	0.167476	0.191926	0.0765145
608.3025@1.3204	0.0810373	0.111753	0.139285	0.115466	0.125058	0.156214	0.111021	0.431717	0.172117	0.134779	0.10692	0.176472
491.9283@11.0043	0.0980838	0.0846453	0.0989617	0.103054	0.10031	0.0985183	0.0299685	0.03288	0.0353748	0.0732758	0.0531214	0.0562815
492.0059@11.0182	0.021123	0.020117	0.0289455	0.0300442	0.0976901	0.0951932	0.0160122	0.0307369	0.0188452	0.021292	0.0225057	0.119841
492.3273@0.737	0.369461	0.0914119	0.202796	0.397791	0.188638	0.415716	0.471351	0.182876	0.333849	0.298063	0.422754	0.154458
493.9965@10.9517	0.326622	0.172538	0.0639274	0.114688	0.184486	0.114069	0.108911	0.0319637	0.0319637	0.0319637	0.0319637	0.0319637
495.1718@3.3107	0.242274	0.190987	0.213206	0.135554	0.21311	0.218697	0.0310338	0.0381177	0.036833	0.0167598	0.0309328	0.00597216
495.7991@1.5753	0.429981	0.457337	0.555254	0.51631	0.626438	0.709153	0.318454	0.800282	0.467012	0.480354	0.358434	0.484474
495.9662@0.971	0.0272897	0.0216671	0.0287327	0.0539742	0.0250963	0.0124177	0.0332633	0.0216134	0.0304842	0.0225937	0.0502285	0.0147902
Quercetin 3-(2-galloylglucoside)	0.111211	0.0999415	0.109242	0.0426497	0.121811	0.0967373	0.00910316	0.00993678	0.00856453	0.00106483	0.000460867	0.000230433
3,4-Dimethoxybenzaldehyde	0.0177671	0.0026974	0.0013487	0.00711732	0.0433542	0.316594	0.371778	0.0984878	0.149971	0.213694	0.183393	0.614346
Glu-Lys-Trp-Arg	0.38221	0.36454	0.392282	0.497385	0.523291	0.6054	0.245905	0.679091	0.532766	0.42757	0.337552	0.483009
617.3821@1.8609	0.142407	0.0704317	0.114433	0.213981	0.116334	0.114836	0.244053	0.110367	0.193441	0.15558	0.194511	0.102441
497.061@13.2309	0.0600262	0.0863116	0.0572509	0.139421	0.128044	0.149478	0.0455501	0.00287836	0.0410184	0.0369327	0.0557218	0.00575673
497.3049@1.7172	0.705285	0.160006	0.258524	0.118388	0.231608	0.372948	0.0981514	0.777402	0.16174	0.902677	0.974007	0.765577
497.6384@1.7931	0.18665	0.246078	0.319061	0.261353	0.282331	0.338055	0.223461	0.44304	0.237786	0.245235	0.190421	0.267314
497.7754@1.5866	0.150538	0.176099	0.173202	0.160014	0.207183	0.226421	0.0888351	0.26716	0.149689	0.163212	0.112325	0.155112
Cer(d18:1/22:1(13Z))	0.0811643	0.0833351	0.177385	0.217936	0.156849	0.144994	0.121769	0.0406493	0.278255	0.167842	0.128821	0.127107
[PI (20:4)] 1-(5Z,8Z,11Z,14Z-eicosatetraenoyl)-sn-glycero-3-phospho-(1'-myo-inositol)	0.648649	0.439059	0.713446	0.992179	0.660657	0.663816	0.867667	0.231981	0.544578	0.486947	0.4539	0.233277
498.9561@1.7942	0.0673912	0.0824158	0.104224	0.0700218	0.094311	0.116038	0.0727531	0.14668	0.0733618	0.0743759	0.053939	0.0831931
499.0409@13.2635	0.0862863	0.0622874	0.0871193	0.0726629	0.0724623	0.0913451	0.048871	0.0411249	0.0385298	0.0700922	0.143521	0.0726298
499.1022@4.8324	0.118481	0.511374	0.515278	0.554975	0.370922	0.933762	0.889228	1.08702	1.088	0.936339	0.962268	1.01095
499.1035@4.8487	0.0800098	0.403101	0.426173	0.481613	0.384851	0.651808	0.709983	0.465736	0.653318	0.657803	0.686495	0.741595
499.3022@0.7933	0.0982441	0.33568	0.0717177	1.32179	0.140906	0.423243	0.389864	0.190487	0.280836	0.241195	0.414429	0.231507
499.3339@3.1863	0.20075	0.56242	0.383326	0.589894	0.212697	0.113248	0.411058	0.266006	0.566415	0.708119	0.453757	0.457892
500.1052@4.8308	0.0195154	0.0463041	0.0426394	0.0576422	0.0390308	0.0917576	1.49665	1.73334	0.83559	0.563353	0.482243	0.908177
500.2882@0.9951	0.00821787	0.0821413	0.00933588	0.333778	0.00849711	0.0936181	0.230265	0.147357	0.248934	0.126321	0.249616	0.0357484
Arg-Arg-Arg-His	0.00254815	0.00826123	0.00765213	0.0050963	0.0171287	0.0167919	0.00587502	0.0137483	0.023468	0.0110538	0.0156998	0.0216443
Arg-Thr-Trp-Tyr	0.0587784	0.0459714	0.0863841	0.0755011	0.165695	0.0148116	0.00740578	0.00740578	0.00740578	0.00740578	0.00740578	0.00740578
501.7791@6.0775	0.147867	0.128861	0.147927	0.161148	0.172951	0.119729	0.0593148	0.0737708	0.0621688	0.0891876	0.0767474	0.11546
502.0557@4.8228	0.00468305	0.0156575	0.0214919	0.0175488	0.0198928	0.0449819	0.291565	0.340315	0.160346	0.105492	0.0926207	0.173398
502.1025@6.3537	0.0359978	0.0308533	0.0380758	0.0347316	0.0340451	0.0582097	0.0513846	0.0188606	0.0324406	0.0339758	0.0414306	0.0159588
502.8057@1.4661	0.0280202	0.0274912	0.0320982	0.0290325	0.044722	0.0425012	0.020661	0.0408462	0.0179334	0.021778	0.0206363	0.0277183
503.5058@0.9459	0.0574158	0.0218097	0.0614158	0.0363945	0.0442775	0.0508364	0.000121572	0.000121572	0.000121572	0.000121572	0.000121572	0.000243144
630.3468@1.2924	3.87746	4.83751	6.29368	5.1945	6.2179	7.07066	4.20556	10.2643	5.35419	5.27796	3.99234	6.03758
[PR] Peridinin	0.673736	0.806071	0.94943	0.773784	0.906445	1.06211	0.630365	1.17931	0.799497	0.783923	0.656656	0.846412
504.7648@2.3301	0.257787	0.206541	0.253209	0.137801	0.271129	0.322561	0.163993	0.438334	0.0123569	0.284984	0.221023	0.304265
[PR] bacteriohopane-32,33-diol-34,35-dicarbamate	0.117892	0.176677	0.0385356	0.0839144	0.0611391	0.051523	0.104385	0.188934	0.214402	0.156933	0.237869	0.114963
167.0266@1.0249	0.0772917	0.154583	0.348506	0.453578	0.528544	1.17207	6.17997	16.28	2.67215	0.346196	0.893229	0.641716
Cer(d41:2)	0.070528	0.0812089	0.0852522	0.1174	0.0881389	0.118144	0.104837	0.0517932	0.119727	0.101258	0.11086	0.136004
505.5219@0.9401	0.305609	0.116982	0.307825	0.200334	0.211943	0.242663	1.72793e-05	0.00208372	0.000383769	1.72793e-05	1.72793e-05	3.45587e-05
Asn-Met-Trp-Trp	0.0266474	0.0695583	0.0419287	0.0648515	0.0492744	0.0416214	0.268444	0.0899172	0.146247	0.112092	0.168036	0.116137
Pyridoxal	0.172935	0.143613	0.201382	0.232722	0.157821	0.166113	0.888098	0.205404	0.414587	0.345491	0.527575	0.178456
506.3804@0.9719	0.195361	0.130388	0.177382	0.37471	0.087385	0.0346002	0.0664778	0.0173001	0.0173001	0.0173001	0.0173001	0.0173001
506.5253@0.9401	0.108517	0.0396566	0.108742	0.0621889	0.0719145	0.081232	0.0198283	0.0198283	0.0198283	0.0198283	0.0198283	0.0198283
Delphinidin 3-O-3'',6''-O-dimalonylglucoside	0.768648	0.788246	0.798935	0.80197	0.825681	0.77636	0.337894	0.204944	0.326175	0.51607	0.41292	0.446494
508.3054@1.3915	0.540186	0.695424	0.925671	0.72755	0.956056	1.10647	0.684388	1.38133	0.744425	0.672275	0.560534	0.850382
508.3217@0.7246	0.176089	0.259389	0.221366	0.498644	0.15104	0.270916	0.541847	0.160418	0.478617	0.367595	0.435733	0.438769
508.8069@1.3912	0.31027	0.398128	0.554861	0.407042	0.510403	0.593224	0.388605	0.7683	0.422315	0.394563	0.354468	0.443243
509	37.1529	30.1755	26.8692	33.6842	32.3003	32.0533	38.2229	26.2411	33.8116	26.9837	40.4434	26.3552
509.6174@4.8634	0.036439	0.0786905	0.0789169	0.0783508	0.0699439	0.0684064	0.0257266	0.0653477	0.0412325	0.0528427	0.0561818	0.0551736
Phosphoric acid	0.528964	0.645326	0.766203	0.702067	0.662938	0.976771	1.34635	1.25897	0.781231	1.10957	1.62815	1.15649
510.3197@1.4171	0.0946807	0.14991	0.198222	0.139716	0.217783	0.229686	0.113817	0.311096	0.132052	0.114777	0.0923628	0.149974
510.3825@1.1033	1.43432	1.39419	1.27116	2.46765	1.02259	0.738913	1.68199	0.627494	0.533511	0.71493	0.941172	0.636927
PI(22:6)	0.304579	0.313306	0.316798	0.543469	0.299419	0.611207	0.246788	0.106344	0.196017	0.22004	0.186451	0.15369
511.1388@4.6196	0.132275	0.100752	0.0707406	0.0829078	0.108821	0.0565623	0.0418338	0.023386	0.0690113	0.0580491	0.0703133	0.0399943
Uric acid	4.08091	11.355	4.58225	8.38461	9.87734	7.96117	27.2531	13.4166	15.0263	9.65484	15.6733	33.577
511.9793@1.8109	0.411482	0.510142	0.746178	0.552209	0.608403	0.744482	0.480871	0.878442	0.515394	0.527105	0.416425	0.572842
512.0877@6.0573	0.0170532	0.0270897	0.0244774	0.0162454	0.00675319	0.0247314	0.0489748	0.0548282	0.0569264	0.0202051	0.0121981	0.0807377
512.1489@5.2961	0.121241	0.167832	0.107431	0.129638	0.115006	0.100781	0.206979	0.0797456	0.136526	0.129938	0.145303	0.128224
Glu-Trp-Trp-Gln	0.0233693	0.0221824	0.018751	0.0215731	0.026023	0.0270735	0.00728451	0.0140089	0.00951103	0.017439	0.0156421	0.008617
Cer(d18:1/24:1(15Z))	0.686935	0.338784	0.697268	0.919293	0.777026	0.635237	1.07038	0.530617	0.89741	0.853554	0.979346	0.630193
3-demethylubiquinol-7	0.0239577	0.00150071	0.0750827	0.0808587	0.0519238	0.19366	0.00657193	0.0105907	0.0452138	0.0504581	0.0579017	0.000750357
513.6315@1.8363	0.0989591	0.130951	0.165525	0.109504	0.154686	0.187055	0.104983	0.198148	0.108551	0.116358	0.092896	0.118108
[FA hydroxy(20:0)] 25-O-(2''-beta-D-glucopyranosyl-beta-D-glucopyranosyl)-25-hydroxy-11E-eicosenoic acid	1.56133	1.75992	2.20448	2.08917	2.31262	2.51816	1.64427	2.67142	1.83122	1.81625	1.52901	2.02909
[DG(8:0/8:0)] 1-(8-[3]-ladderane-octanoyl-2-(8-[3]-ladderane-octanyl)-sn-glycerol	0.300561	0.24981	0.332862	0.3317	0.302156	0.574431	0.151707	0.088651	0.167251	0.228927	0.18614	0.180306
654.3064@0.7475	0.411692	0.339782	0.377077	0.527907	0.393172	0.412258	0.500505	0.244549	0.379	0.336356	0.435097	0.248021
516.1115@4.7997	0.166666	0.283402	0.261475	0.277287	0.249678	0.291321	0.13717	0.114376	0.188526	0.279098	0.331017	0.123851
PA(P-16:0e/18:2(9Z,12Z))	0.154424	0.192575	0.0561422	0.147804	0.0871842	0.0328339	0.393055	0.526536	0.886098	0.555627	1.44063	0.158351
517.1546@3.3293	0.10816	0.112636	0.114553	0.0858086	0.133373	0.128871	0.00228278	0.0134359	0.00507722	0.00529658	0.0107674	0.00114139
Arg-Leu-Trp-Trp	0.381659	0.378308	0.399	0.314618	0.262445	0.583998	0.297116	0.765423	0.505701	0.131223	0.366093	0.50064
517.8123@1.5866	0.772312	0.798756	0.904752	0.938307	1.06067	1.21386	0.558397	1.28891	0.847695	0.825702	0.661524	0.860162
Myo-inositol hexakisphosphate	0.219339	0.161074	0.15966	0.245415	0.312832	0.192798	0.139833	0.400692	0.217282	0.197174	0.123037	0.113543
518.8151@1.5917	0.0619634	0.0756226	0.0837788	0.0844887	0.104291	0.112588	0.0565011	0.11733	0.080214	0.0845935	0.0642387	0.0808224
519.5006@0.9674	0.0317898	0.0186766	0.0417847	0.0315258	0.0256719	0.0215294	0.0220303	0.0171262	0.0326912	0.028652	0.0207808	0.0232624
519.7883@1.601	0.256868	0.261599	0.287329	0.268881	0.319853	0.369811	0.164917	0.415591	0.240016	0.253955	0.194386	0.27268
PS(27:0)	0.160167	0.0555906	0.0715624	0.113106	0.0854841	0.0817083	0.174375	0.0341146	0.0875335	0.0792332	0.0512431	0.0389215
521.0856@4.8661	0.149215	0.402395	0.43971	0.486119	0.418989	0.528502	0.511579	0.439211	0.463825	0.474947	0.483936	0.519903
Leu-Trp-Trp-Tyr	1.1146	1.27173	1.53265	1.26307	1.67451	1.72342	0.815276	1.20982	0.868425	0.945796	0.669497	0.930371
521.9874@11.007	0.0423829	0.0498645	0.0704193	0.070089	0.0726885	0.0867911	0.0323	0.0588699	0.0442472	0.0486338	0.034164	0.0536726
522.0394@4.8304	0.00660351	0.0436691	0.0482808	0.0569005	0.013207	0.293514	1.55258	1.23277	0.824891	0.553104	0.518212	0.781649
522.3353@0.7265	0.0793232	0.028513	0.081015	0.225159	0.0991254	0.0808783	0.150184	0.0565852	0.149519	0.0984107	0.136688	0.0671742
525.0685@5.677	0.00125173	0.00103219	0.00555564	0.00555645	0.0050364	0.00812296	0.0103243	0.0267678	0.0215498	0.0245804	0.0246004	0.00628329
674.3821@1.7276	0.952192	1.18624	1.43687	1.16919	1.32105	1.58215	1.07579	1.77622	1.20227	1.19254	0.983904	1.33051
525.4239@7.284	0.0303953	0.0250187	0.046893	0.0580542	0.0603342	0.237555	0.0183261	0.019003	0.0248718	0.0380356	0.230898	0.0475113
SM(d18:1/14:0)	7.21356	8.39982	6.97455	12.0823	8.04372	10.2045	6.74464	5.23591	10.1523	6.56705	9.11539	10.8682
DG(18:3(6Z,9Z,12Z)/22:0/0:0)	0.0397106	0.0465439	0.0239741	0.0550143	0.0347783	0.0242875	0.0446052	0.00788045	0.0255226	0.0211459	0.0327391	0.0379862
525.9811@10.968	0.433216	0.393476	0.432336	0.40995	0.437915	0.376468	0.0802612	0.039092	0.0831373	0.180355	0.117496	0.126479
2-Amino-3-phosphonopropionic acid	0.0197215	0.0261482	0.0343272	0.0308125	0.0433051	0.0477025	0.0230051	0.0486128	0.0340168	0.0230257	0.0222584	0.0342799
526.6547@1.8448	0.573437	0.734282	1.03929	0.786026	0.880324	1.06246	0.688394	1.25486	0.752875	0.718818	0.568568	0.819111
526.9892@1.8442	0.453048	0.569309	0.824112	0.608553	0.714506	0.840918	0.535519	0.973676	0.565159	0.584375	0.44584	0.638527
527.6578@1.8397	0.0768108	0.0958578	0.143387	0.0948807	0.123265	0.143586	0.0957086	0.171246	0.101521	0.0912128	0.0760151	0.112222
528.3194@0.9716	0.118249	0.119941	0.133212	0.209447	0.0967278	0.189583	0.217515	0.0810179	0.184734	0.146662	0.192337	0.180349
529.2927@1.9088	0.105514	0.0996068	0.0673634	0.156464	0.127773	0.123411	0.116612	0.0602783	0.164323	0.107314	0.132412	0.0552243
529.4389@0.9532	0.230581	0.0707035	0.236447	0.238145	0.17653	0.104895	0.209545	0.0941758	0.30523	0.30575	0.278915	0.0919143
(6S)-6-beta-hydroxy-1,4,5,6-tetrahydronicotinamide-adenine dinucleotide	9.78443e-05	0.000195689	0.000309399	0.00282185	0.00193753	0.00168752	0.0329421	0.056197	0.0536881	0.0165148	0.0309472	0.0262547
SM(d33:1)	2.46003	3.16326	1.75436	2.7154	1.84649	3.62552	1.65665	1.30428	1.94827	1.68507	2.08578	4.41
532.1657@4.3778	0.10699	0.0644571	0.0545697	0.105381	0.132048	0.0380593	0.00834167	0.0165196	0.0647132	0.0669205	0.0248732	0.0115019
532.3947@0.9709	0.13796	0.0937691	0.0717106	0.0115604	0.0618869	0.05851	0.0270979	0.0488487	0.0533595	0.023988	0.0413687	0.0231209
532.8323@1.4229	0.056057	0.0800518	0.0719554	0.0434421	0.0605551	0.0892051	0.0520837	0.0968926	0.0544486	0.0445127	0.0336785	0.0527291
533.1194@0.7899	0.304393	0.221441	0.174241	0.0849694	0.139279	0.104062	0.0836486	0.00113622	0.016622	0.00364104	0.0121296	0.0120996
PC(o-14:0/16:0)	1.01572	0.681977	0.910638	0.815227	0.771034	0.688687	0.96765	0.774666	0.819897	1.0577	0.916915	1.10449
534.1253@4.8539	0.279444	0.253895	0.239752	0.232611	0.295693	0.111317	0.0556587	0.0556587	0.0556587	0.0556587	0.0556587	0.0556587
534.4159@0.9596	0.209675	0.184498	0.276264	0.301375	0.129947	0.159673	0.301694	0.14139	0.12572	0.168502	0.0803268	0.0451885
535.2871@2.5793	0.165284	0.0657616	0.109123	0.355868	0.156366	0.157707	0.146645	0.188408	0.394207	0.20753	0.289969	0.0645997
537.1113@5.3044	0.00688558	0.0071466	0.0113224	0.0100755	0.0145471	0.00796025	0.016778	0.0137112	0.0127217	0.0181811	0.0209729	0.0119137
537.1644@3.3304	0.0706392	0.0792662	0.0700205	0.0353009	0.100754	0.0764237	0.0176505	0.0176505	0.0176505	0.0176505	0.0176505	0.0176505
SM(d18:0/16:1(9Z))	55.845	39.5821	46.1225	59.9874	45.6207	44.896	44.4404	46.2532	48.0232	47.5058	50.6661	65.7801
539.8255@1.601	1.11589	1.17502	1.40721	1.36128	1.55401	1.75955	0.894452	1.85359	1.22476	1.18384	0.983453	1.31275
540.3268@1.5995	0.375619	0.401803	0.484244	0.484636	0.529955	0.601971	0.296472	0.661347	0.423249	0.408281	0.32009	0.426522
540.5103@0.9579	0.445264	0.272729	0.859918	3.29652	0.0136521	0.0136521	3.95366	0.492627	0.0273042	0.0413636	1.19028	0.0371764
541.3663@1.9915	0.148634	0.0905485	0.105665	0.173643	0.078485	0.123274	0.294365	0.0704615	0.234683	0.244829	0.225041	0.184321
541.6647@1.8715	0.576934	0.711095	1.03756	0.753092	0.905685	1.04005	0.704545	1.24786	0.720157	0.706779	0.569985	0.81094
PC(14:0/16:0)	2.92462	3.58391	3.4277	3.68736	2.83399	2.13521	2.47649	1.69401	2.46149	2.60017	2.60893	3.20851
541.8015@1.6138	0.370921	0.401939	0.454154	0.404192	0.455785	0.546942	0.278372	0.613969	0.412578	0.394305	0.291685	0.424106
541.999@1.8697	0.273097	0.343988	0.499504	0.360157	0.416666	0.520334	0.338838	0.584505	0.348859	0.352002	0.27765	0.368766
542.9827@1.9095	0.163497	0.207731	0.306487	0.199811	0.240293	0.283439	0.195098	0.31783	0.177289	0.187585	0.15644	0.241661
543.6511@1.9047	0.0611971	0.0874508	0.115162	0.0816723	0.0905722	0.116301	0.0785803	0.122405	0.0696371	0.07341	0.056353	0.0877307
544.0224@4.8309	0.00119951	0.0828541	0.0855976	0.102464	0.0550644	0.224971	0.219029	0.223028	0.241221	0.242165	0.240417	0.280415
N-(15Z-tetracosenoyl)-4E,6E-tetradecasphingadienine-1-phosphoethanolamine	6.43852	3.71279	6.00752	8.62773	5.27503	6.64793	5.48297	3.57938	6.80248	6.1422	7.83328	5.19846
545.4597@0.9908	0.600492	0.339646	1.07504	1.08382	0.490423	0.540787	0.677521	0.792893	1.87562	1.3562	1.17733	0.557893
714.3779@1.3204	0.723006	0.994894	1.11154	0.856095	1.11971	1.16495	0.535404	0.798306	0.564632	0.618861	0.425781	0.624142
PC(14:0/P-18:1(9Z))	1.30409	1.25324	1.364	1.31557	1.26374	1.42754	1.79398	1.54571	1.68378	1.79687	1.83946	2.5248
546.8313@1.4947	0.0401507	0.0502335	0.0628061	0.0507939	0.061691	0.0669962	0.0289435	0.0547302	0.0360025	0.0429289	0.0298463	0.0441636
Evasterioside E	2.00476	2.32398	3.1258	2.80823	3.08427	3.38699	2.45054	3.56624	2.51655	2.49106	2.19489	2.76541
Tetrahydrodipicolinate	0.160071	0.167592	0.171281	0.155909	0.135531	0.123875	0.488836	0.0685992	0.159772	0.113842	0.280937	0.168551
547.4963@0.9836	0.0442856	0.0414691	0.0681038	0.0414263	0.0369168	0.0579462	0.0217706	0.0295811	0.0752982	0.0689903	0.0363128	0.043876
menaquinone-8	0.415702	0.44559	0.451378	0.34325	0.372951	0.411274	0.585838	0.578686	0.508033	0.646953	0.540549	0.864276
SM(d35:1)	2.04321	2.1573	1.7849	2.73595	1.79981	2.41102	1.96867	3.37047	2.84942	2.40162	2.81217	4.35777
548.1751@4.6731	0.806757	1.17401	0.891519	2.08919	1.89347	0.931231	2.55189	2.17821	6.71235	2.3594	7.53599	2.03681
548.3851@0.9335	0.289444	0.143903	0.323282	0.541261	0.341208	0.337316	0.515491	0.146685	0.54039	0.428126	0.486203	0.167801
PC(16:0/P-16:0)	4.06521	2.69798	3.95939	3.5601	3.48123	4.58645	4.72659	4.77538	4.50889	5.39827	4.61322	6.082
548.7911@2.3542	0.41821	0.427774	0.446278	0.575316	0.570708	0.637029	0.306869	0.744613	0.579687	0.521073	0.422267	0.508443
549.3336@0.8876	0.154488	0.388159	0.194737	1.54984	0.121043	0.283865	0.125382	0.048997	0.0785719	0.047775	0.0636057	0.0606087
549.406@0.9533	0.0219554	0.00515461	0.0241773	0.0295334	0.0406602	0.0173948	0.0465492	0.0291128	0.0427615	0.0432737	0.038578	0.0209093
549.6654@5.0712	0.0506972	0.0806052	0.0759008	0.0421792	0.0736595	0.0598146	0.0703516	0.0760772	0.0717319	0.0635449	0.0704767	0.0743929
549.8752@6.1012	0.0216348	0.0177504	0.0209952	0.0379586	0.0344119	0.0392256	0.0283131	0.0335007	0.0305187	0.0421621	0.0611096	0.0362222
549.9476@10.9679	0.209634	0.171497	0.202824	0.203677	0.186042	0.225179	0.0879505	0.0652434	0.090532	0.126374	0.0907928	0.113306
720.3887@1.8412	0.19849	0.270542	0.33731	0.222925	0.270555	0.386811	0.241715	0.523489	0.338817	0.283678	0.233455	0.331173
550.3999@0.9439	0.101205	0.059745	0.127346	0.226385	0.14395	0.137354	0.266867	0.0672883	0.190921	0.16488	0.213785	0.070612
Hydantoin-5-propionic acid	2.49575	2.25267	2.43707	2.19889	3.2966	3.10864	6.79735	16.6053	12.1651	14.1472	11.524	1.70591
722.4198@2.7007	0.878714	0.9769	1.15835	0.888178	1.44167	1.54217	0.816194	1.68982	1.21141	0.74761	0.511556	1.2202
552.8329@1.4176	0.155425	0.206921	0.251914	0.201078	0.251831	0.282606	0.198803	0.342956	0.194739	0.189942	0.16375	0.211628
553.1299@3.3238	0.105205	0.102759	0.091393	0.0679088	0.110792	0.105068	0.0081142	0.0124022	0.0110894	0.00400904	0.0108315	0.000580702
172.0995@1.1813	0.176096	0.187389	0.0546121	0.174162	0.198688	0.188326	0.115479	0.206271	0.134029	0.181287	0.109224	0.178356
PA(16:1(9Z)/22:2(13Z,16Z))	0.37666	0.549325	0.338029	0.422496	0.375486	0.474877	0.151939	0.0824058	0.138769	0.233864	0.139277	0.358094
SM(d36:3)	1.40719	0.982293	1.34447	1.78998	1.39043	1.63797	1.17952	0.976165	1.69232	1.20482	1.30679	1.12579
554.3312@2.9219	0.0214299	0.0156022	0.0169151	0.0279037	0.036005	0.0337777	0.128255	0.0844619	0.101336	0.0956294	0.0958394	0.182283
PC(14:1(9Z)/18:2(9Z,12Z))	0.361086	0.420417	0.290777	0.321568	0.33529	0.350174	0.20819	0.133072	0.158664	0.226619	0.155741	0.313471
554.8291@6.1005	0.017558	0.0328456	0.0392239	0.0377789	0.0420141	0.0406316	0.0573593	0.0505744	0.0442182	0.053157	0.0563086	0.0561117
554.8435@1.4301	0.0388473	0.0573868	0.0395885	0.022835	0.0668448	0.0740598	0.0203316	0.0602467	0.0267232	0.0321171	0.0384988	0.033765
555.3313@0.9457	0.128781	0.240631	0.0618626	0.168609	0.0802754	0.0899188	0.164662	0.257284	0.261471	0.20823	0.280769	0.194919
555.3524@1.8827	2.86373	1.29524	1.93376	4.78352	1.95938	1.87462	5.29592	2.46917	5.04219	3.64075	4.84258	2.18415
N-(2-hydroxy-15Z-tetracosenoyl)-4E,6E-tetradecasphingadienine-1-phosphoethanolamine	0.271978	0.286641	0.329087	0.291904	0.314741	0.289754	0.356394	0.394998	0.655249	0.359502	0.547212	0.408862
N-Methyl-2-pyrrolidinone	0.00946251	0.0718945	0.20078	0.208802	0.273977	0.293049	1.0397	1.10069	1.11679	1.3049	0.00473125	1.28209
PC(16:1(9Z)/16:1(9Z))	0.862593	0.934256	0.978539	1.26378	0.925713	0.769805	1.23833	1.57249	2.70955	1.90894	2.27972	1.21332
556.3284@0.9449	0.0672843	0.144023	0.0752666	0.276491	0.0961277	0.100648	0.0792787	0.0686771	0.102902	0.0972707	0.117649	0.0704976
556.3401@1.907	0.59743	0.76036	1.06944	0.78229	0.930611	1.15388	0.775582	1.268	0.751292	0.749142	0.588107	0.895154
556.6744@1.9136	0.312367	0.393257	0.54683	0.402218	0.464609	0.559956	0.378621	0.665905	0.3741	0.373766	0.317022	0.433123
557.0087@1.9073	0.114519	0.151422	0.221422	0.138495	0.178606	0.226334	0.145189	0.254987	0.148408	0.148857	0.123043	0.165748
SM(d18:0/18:1(11Z))	0.88202	1.38919	1.05542	1.50271	1.22358	1.24357	1.3404	1.50059	1.9716	1.2751	1.40366	2.07517
557.3272@1.7956	0.897466	0.734835	0.78648	1.36955	1.18446	0.967629	0.791884	0.470422	0.980502	0.93589	0.940547	0.52893
557.372@2.8144	0.103619	0.16234	0.137961	0.158905	0.0546014	0.0671153	0.286773	0.225598	0.23821	0.362775	0.296439	0.208534
557.516@0.9657	0.00597307	0.010152	0.0276287	0.0238893	0.0161181	0.0225701	0.00874517	0.00195386	0.0371948	0.0235855	0.00437155	0.00390772
PC(18:1(9Z)/14:0)	17.1715	18.3456	18.9275	25.3789	18.6149	14.8994	20.4923	18.0619	25.4074	21.6589	25.8385	24.3264
557.6581@1.9366	0.165245	0.225441	0.321931	0.216394	0.243092	0.337164	0.208476	0.349482	0.195295	0.200508	0.176729	0.249928
Capric acid	0.579432	0.483218	0.49135	0.401416	0.439587	0.42662	0.449877	0.22533	0.372667	0.287975	0.266917	0.32314
2-Methylpiperidine	0.531397	0.667306	0.555896	0.644113	0.733073	0.688253	0.335089	1.05204	0.601221	0.511837	0.482294	0.653059
558.0477@10.968	4.10678	3.82008	4.22199	4.03886	4.20427	3.79765	1.33803	0.752706	1.32524	2.19755	1.77358	1.71471
558.5257@0.9658	0.0376209	0.0129005	0.0443209	0.046759	0.041464	0.0564083	0.0408445	0.0344985	0.0603908	0.0473183	0.0463021	0.0094915
559.333@1.7695	0.663653	0.521765	0.51503	0.906919	0.874399	0.727487	0.520933	0.212469	0.412607	0.466738	0.444532	0.322511
560.6652@3.1032	0.0918677	0.131425	0.16653	0.169989	0.212053	0.214099	0.109526	0.242382	0.182643	0.160633	0.073149	0.115212
PS(O-33:0)	0.222742	0.270177	0.195385	0.362521	0.186698	0.198139	0.410265	0.484714	0.514795	0.343459	0.449832	0.648588
PG(33:0)	0.392162	0.193976	0.39503	0.494457	0.338672	0.405879	0.181708	0.144109	0.243808	0.263333	0.213766	0.165805
PG(O-34:0)	0.200522	0.194092	0.218742	0.24154	0.242994	0.194976	0.192612	0.122083	0.181443	0.221158	0.205635	0.292776
561.337@1.6138	2.87597	3.02078	3.71342	3.61273	3.9975	4.55218	2.39707	4.85452	3.27704	3.2108	2.61412	3.37487
561.8386@1.6138	1.596	1.63644	2.0345	1.97073	2.2188	2.4463	1.34123	2.64485	1.74681	1.75254	1.43644	1.79346
PG(34:6)	1.89692	2.24194	3.06024	2.69926	3.00845	3.29873	2.41362	3.41039	2.44901	2.39876	2.15575	2.64919
562.0245@3.3491	0.012326	0.0189445	0.0183604	0.0082413	0.030423	0.0223976	0.00412065	0.00412065	0.00412065	0.00412065	0.00412065	0.00412065
Malvidin 3-glucoside-5-(6''-malonylglucoside)	0.000638253	0.00348531	0.000840164	0.00238309	0.00202378	0.0021836	0.0637391	0.158331	0.0844839	0.0267862	0.0373197	0.0334084
562.3401@1.6175	0.588322	0.666914	0.751815	0.762441	0.818468	0.955005	0.508254	1.00306	0.641925	0.660559	0.569404	0.706467
563.8147@1.6254	0.494702	0.559485	0.616053	0.532167	0.613168	0.731498	0.395026	0.837721	0.506456	0.549048	0.413183	0.56076
Hexanoylglycine	0.131642	0.0338802	0.00498921	0.117193	0.0817221	0.224249	0.723168	0.0846391	0.269638	0.0506098	0.661098	0.376748
N-(15Z-tetracosenoyl)-4E,6E-hexadecasphingadienine-1-phosphoethanolamine	18.2365	12.5464	18.4008	21.5083	16.6687	21.6375	16.0532	10.0864	21.2465	16.5938	16.8413	14.0703
564.8178@1.6267	0.101507	0.109815	0.133596	0.106447	0.131175	0.15725	0.0791671	0.179988	0.111884	0.109982	0.0861234	0.121804
565.4053@0.9622	0.145477	0.092122	0.077707	0.216555	0.129241	0.067582	0.191795	0.200976	0.129151	0.110457	0.239246	0.164208
565.5527@0.9651	0.013928	0.0107692	0.0138601	0.016587	0.0105566	0.0097842	0.00255813	0.00405925	0.0154837	0.00410023	0.00729273	0.0059147
566.0055@4.8365	0.011176	0.0407012	0.0504651	0.0638314	0.0362586	0.105035	0.0640712	0.0648962	0.0777128	0.0888402	0.0847622	0.0972535
PC(18:1(9Z)/P-16:0)	12.159	6.56251	10.7973	9.86621	9.27703	9.97294	10.6583	5.88797	9.27336	12.2828	10.1117	10.5469
566.5258@0.9467	0.703987	0.567659	0.492069	0.831057	0.307223	0.218497	0.894291	0.608278	0.496274	0.431303	0.740703	0.290232
566.9016@5.9878	0.0860309	0.0367022	0.0289095	0.06913	0.068647	0.30236	0.358326	0.20943	0.0497034	0.031052	0.0509316	0.287502
567.421@0.9726	3.66997	1.17875	3.04733	3.93879	1.26672	0.978336	1.55699	1.6965	5.03385	4.07008	4.49328	1.75317
PC(18:1(9Z)/15:0)	4.30307	6.17834	4.36005	5.40365	4.22561	5.12347	4.81346	3.90533	4.50395	5.26103	5.28893	7.84155
N-Acetylasparagine	0.369344	0.0696779	0.238796	0.178976	0.321428	0.579212	0.266155	6.4912	8.57433	9.17393	6.90861	0.0454366
PA(39:0)	2.59672	2.57014	2.62786	2.19622	2.96831	2.05307	2.1665	1.72487	2.32736	2.19967	2.86571	3.29302
PE(20:5(5Z,8Z,11Z,14Z,17Z)/P-18:1(9Z))	0.794539	0.600082	0.535891	0.446683	0.458088	0.564327	0.636779	0.634166	0.719249	0.733627	0.594472	0.744213
569.368@1.8267	0.213706	0.11184	0.129764	0.311226	0.141808	0.185879	0.381938	0.127388	0.352255	0.24916	0.326984	0.221964
PC(15:0/18:0)	1.95687	2.35087	2.02204	2.42922	2.11032	1.76036	2.51317	2.12828	2.23489	2.41338	2.63721	3.65832
Diethyl succinate	0.561332	0.351664	0.361017	0.647603	0.526358	0.567139	0.452629	0.792001	0.648111	0.444933	0.362771	0.433888
28-Glucosyl-19(29)-dehydroursolic acid 3-arabinoside	0.169731	0.15664	0.172155	0.274618	0.232324	0.222577	0.360533	0.295304	0.441506	0.330202	0.384739	0.231359
PG(16:1(9Z)/18:0)	2.18004	1.38073	1.85109	2.24767	1.76723	1.91091	0.937032	0.403128	1.03233	1.2806	1.09002	1.05531
570.3466@1.0984	0.0507017	0.05362	0.0550655	0.0595195	0.0497321	0.0564034	0.0451541	0.0687262	0.0595774	0.0478692	0.0518168	0.050884
L-prolinylglycine	0.349006	0.0292617	0.206793	0.140224	0.312249	0.563343	0.475253	5.92713	7.7477	8.59897	6.58662	0.0387053
570.681@1.9358	0.688307	0.871422	1.31717	0.95699	1.08776	1.31297	0.935409	1.45547	0.909271	0.934188	0.705752	0.990552
570.8041@2.4008	0.517569	0.403957	0.563926	0.728575	0.729222	0.797456	0.383741	0.951472	0.360457	0.608828	0.228563	0.68947
PE(22:5(7Z,10Z,13Z,16Z,19Z)/P-16:0)	1.1513	0.795378	1.02969	1.15658	0.897518	1.23752	0.68048	0.442017	0.720413	0.779874	0.652768	0.684227
571.0155@1.9344	0.587322	0.773179	1.11125	0.778003	0.924765	1.0923	0.760586	1.27487	0.754813	0.744365	0.644342	0.855
28-Glucosyloleanolic acid 3-arabinoside	0.0861826	0.103356	0.113047	0.105562	0.111364	0.109394	0.129418	0.146199	0.0909592	0.110697	0.109612	0.0963463
1-18:1-2-16:3-monogalactosyldiacylglycerol	0.90953	0.583606	0.889703	1.00996	0.783862	1.05569	0.430105	0.29484	0.435551	0.519074	0.530247	0.494286
L-Arginine	8.03504	11.3753	12.3559	13.9743	14.8306	9.98826	19.2583	11.7105	16.3913	18.3535	24.0169	16.6142
174.1260@0.2970	0.367083	0.299881	0.266481	0.324596	0.324629	0.306764	0.732739	0.0460396	0.130375	0.170348	0.234546	0.0230198
PI(12:0/16:1(9Z))	0.13424	0.128171	0.154995	0.211523	0.208799	0.205815	0.0977575	0.227239	0.137716	0.136997	0.117957	0.150424
574.0076@11.0049	0.0217291	0.0226694	0.0265548	0.0283635	0.0672337	0.0578469	0.0154672	0.0235029	0.0169335	0.019904	0.0240555	0.0625129
PA(40:3)	0.841556	0.751896	0.755778	0.459624	0.786304	0.856124	0.514394	0.444806	0.444849	0.616683	0.396176	0.37857
SM(d18:0/20:2(11Z,14Z))	0.196274	1.04396	0.274303	0.389923	0.709897	0.282909	0.469015	0.298807	0.512223	0.437219	0.465175	1.7203
574.4005@0.9074	0.110198	0.0100631	0.140609	0.299404	0.192021	0.185824	0.334627	0.0656266	0.344548	0.243328	0.320033	0.102948
PC(14:1(9Z)/20:2(11Z,14Z))	2.60325	2.49376	3.71151	3.94036	3.61645	3.84318	2.97558	2.09375	3.50539	3.44433	3.2984	2.48623
575.5277@0.9698	0.136127	0.134935	0.367713	0.281341	0.226732	0.292485	0.146327	0.0999018	0.490938	0.30555	0.156599	0.121575
575.6752@3.1018	0.0963386	0.100746	0.156201	0.16153	0.161918	0.160972	0.0942764	0.214299	0.133191	0.132008	0.118461	0.149642
576.8739@6.0039	0.0168978	0.0300617	0.0394708	0.046151	0.028822	0.0214963	0.0406422	0.0168586	0.0208432	0.0376912	0.0532822	0.0192832
2-Benzimidazolylguanidine	0.485756	0.158882	0.267961	0.325399	0.456481	1.05323	0.602388	0.190236	0.475181	0.526756	0.610447	0.179814
Citrulline	0.645416	0.334727	0.6363	0.627635	0.490448	1.6923	0.210144	0.118513	0.144633	0.213844	0.195668	0.206451
PC(16:1(9Z)/18:1(11Z))	26.7476	22.0537	34.7629	39.4169	32.5014	37.4609	27.6074	18.2307	26.6361	30.8911	31.9018	22.921
carboxynorspermidine	0.49039	0.196001	0.0673026	0.632353	0.293924	0.793114	0.508251	0.0805836	0.360984	0.230883	0.443095	0.672493
758.4038@1.3341	0.538749	0.76302	0.848501	0.63454	0.954626	0.851732	0.407835	0.556997	0.400625	0.424203	0.321077	0.414218
578.2695@1.2796	0.773563	0.884609	0.988415	0.861945	1.07345	1.16274	0.560427	0.845936	0.604736	0.67976	0.469028	0.610711
SM(d18:1/20:0)	0.497778	1.69303	1.75919	1.59004	1.40474	1.22747	1.70804	1.9809	2.61316	2.39759	1.77318	3.15328
PC(20:1(11Z)/14:0)	107.927	107.329	110	148.43	115.862	112.692	104.135	78.2298	98.2108	105.494	118.687	110.284
579.2844@1.0167	0.069806	0.0948973	0.0669352	0.106148	0.0602953	0.0607114	0.159207	0.041479	0.0924206	0.100732	0.0903919	0.184049
2-keto-L-Gulonolactone	0.607312	0.682316	0.717547	0.668799	0.597946	0.454294	0.803912	2.7683	0.666237	1.29405	0.44282	1.33348
579.9251@6.0094	0.0609422	0.0364167	0.0295018	0.0596986	0.054765	0.0450291	0.0223561	0.0242156	0.0307884	0.0259743	0.0541013	0.031553
581.0428@13.2375	0.0514482	0.0368305	0.0237568	0.153881	0.131971	0.0723138	0.0659551	0.0165074	0.0409769	0.0408746	0.0110704	0.104277
581.4004@0.977	0.12329	0.0560115	0.0286188	0.115394	0.0872423	0.0386605	0.213595	0.129193	0.0195311	0.0212893	0.131619	0.156788
PE(18:4(6Z,9Z,12Z,15Z)/20:2(11Z,14Z))	3.2004	1.54734	1.88015	0.960829	1.51027	4.36479	0.781986	1.06872	1.51309	1.76297	1.38396	0.478259
PC(18:4(6Z,9Z,12Z,15Z)/P-18:1(11Z))	3.27672	3.09362	3.65385	3.61637	3.46538	3.31271	3.83389	2.37567	3.98716	4.36799	3.98932	4.33592
583.3501@1.6304	3.49319	3.87835	4.72352	4.45268	5.00827	5.56646	3.16873	6.01687	4.05612	3.99136	3.30884	4.2583
583.8518@1.6304	2.14406	2.22235	2.73741	2.60497	2.9637	3.25383	1.90936	3.50314	2.35466	2.33367	1.96428	2.45309
584.3545@1.6267	0.703312	0.75817	0.948663	0.881438	1.02855	1.16279	0.62236	1.26339	0.797972	0.803037	0.658429	0.862855
766.4470@2.8843	0.652746	0.686588	0.818949	0.940699	0.980459	1.08819	0.605677	1.25584	0.803447	0.806463	0.594672	0.863288
584.5394@0.9598	0.155043	0.102038	0.168251	0.158284	0.150339	0.211008	0.112459	0.12724	0.18	0.173329	0.136072	0.068198
584.5486@4.8104	0.00624413	0.00624413	0.00624413	0.00624413	0.00624413	0.0124883	0.0929966	0.102141	0.104067	0.0489216	0.075679	0.0734834
585.2538@5.801	0.0529913	0.115587	0.117106	0.00755166	0.0448689	0.359779	0.435664	0.415198	0.22892	0.208398	0.206704	0.397042
585.3571@1.9689	0.580816	0.760373	1.27115	0.942831	1.02928	1.18428	0.82621	1.32315	0.793447	0.813298	0.74615	0.886194
585.3619@1.8609	0.625079	0.329058	0.509356	0.97122	0.823279	0.658106	1.40327	0.236163	0.71685	0.469976	0.973148	0.407509
585.8279@1.6469	0.705121	0.773012	0.886704	0.749406	0.860958	1.06066	0.581254	1.1891	0.749453	0.768932	0.603686	0.804391
586.8309@1.6481	0.157429	0.174296	0.1855	0.181522	0.200745	0.218278	0.127208	0.25115	0.169112	0.166598	0.136022	0.173273
586.9402@6.0575	0.30863	0.261574	0.284364	0.355947	0.349355	0.287214	0.159943	0.177885	0.167737	0.224638	0.204921	0.253551
587.0091@1.9991	0.139039	0.191891	0.272169	0.17201	0.234726	0.265231	0.197423	0.291499	0.16153	0.188586	0.144929	0.223821
PA(41:2)	0.282311	0.340256	0.284965	0.329058	0.321006	0.370095	0.288204	0.274709	0.356468	0.343874	0.323075	0.480622
SM(d18:2/21:0)	0.250549	0.657055	0.555679	0.580133	0.455845	0.508875	0.626602	0.449075	0.819504	0.761639	0.700537	1.13655
PC(20:2(11Z,14Z)/15:0)	2.59869	2.69583	2.39978	3.02616	2.51964	3.60712	2.40357	2.05479	2.43454	2.45472	2.71211	3.09562
177.1008@3.5980	0.154963	0.476496	0.103465	0.114438	0.148487	0.363994	0.904087	0.58579	0.735922	0.30035	0.53466	1.00276
589.536@1.0606	0.342739	0.0162365	0.34036	0.360644	0.41166	0.30487	0.286049	0.0272425	0.239824	0.27701	0.237569	0.0207582
589.8359@6.02	0.0975848	0.0608806	0.0633157	0.0975468	0.0988189	0.0718179	0.0242074	0.0379839	0.037866	0.0448287	0.0450055	0.0570615
590.0161@3.1246	0.0935637	0.118143	0.167356	0.149193	0.181525	0.16276	0.0919288	0.182875	0.145536	0.115439	0.124228	0.156716
[PC (6:0/8:0)] 1-(6-[5]-ladderane-hexanyl)-2-(8-[3]-ladderane-octanyl)-sn-glycerophosphocholine	0.40869	0.122138	0.283862	0.548201	0.0870628	0.257376	0.571612	0.381538	0.704252	0.482184	0.684245	0.342609
590.3398@2.3921	1.16837	1.52099	1.47214	1.63247	1.91927	1.74235	0.812481	1.96158	1.83048	1.31761	1.2521	1.3994
590.3518@1.315	3.0618	4.47211	5.08696	4.58863	5.64741	6.12713	3.81492	9.1271	4.49096	4.22449	3.70568	5.41433
SM(d39:1)	0.244549	0.952855	0.819044	0.635084	0.498419	0.591972	0.654897	0.794131	1.17941	1.06198	0.763417	1.73323
591.2644@1.8805	0.29377	0.224166	0.248964	0.328802	0.322717	0.230725	0.157214	0.0741127	0.14276	0.202165	0.135396	0.108309
591.5159@0.964	0.0648563	0.0694158	0.092564	0.244847	0.0995823	0.185523	0.178283	0.140793	0.122462	0.0756246	0.258951	0.0441572
PG(18:2(9Z,12Z)/18:0)	0.379046	0.297949	0.377961	0.404465	0.377212	0.480231	0.333823	0.243408	0.287998	0.401137	0.224605	0.310515
592.8174@2.4373	0.571657	0.573585	0.624982	0.657954	0.817914	0.887381	0.455583	1.0754	0.771533	0.694253	0.57017	0.759314
PE(22:5(7Z,10Z,13Z,16Z,19Z)/dm18:1(9Z))	0.742429	0.456484	0.543646	0.559012	0.495527	0.655194	0.584969	0.468344	0.723084	0.606216	0.498472	0.550476
5,6,7,8-Tetrahydromethanopterin	0.278841	0.22614	0.167653	0.268283	0.28962	0.159419	0.0854783	0.074105	0.162238	0.134262	0.208933	0.105147
D-galacto-Hexodialdose	0.38125	0.427899	0.374818	0.567813	0.587218	0.381226	0.752947	0.525054	1.08824	0.505877	1.22057	0.431468
PG(18:1(9Z)/18:0)	5.34085	4.16763	4.94558	5.51579	4.95146	6.01847	2.50583	1.18836	3.00024	2.99497	2.05358	2.08769
PG(36:1)	0.347857	0.607076	0.351863	0.363638	0.384176	0.390918	0.394836	0.366408	0.373742	0.358779	0.473107	1.09904
Methylthiomethyl 2-methylbutanethiolate	1.63646	0.0592353	0.203777	0.268693	0.388551	0.118471	1.58176	1.22489	0.373548	1.63297	1.15037	0.877925
PS(35:0)	3.41143	2.57835	2.17493	2.13761	2.03822	1.22942	2.29387	2.81407	4.38516	2.97611	3.21043	3.21056
PA(42:5)	0.136318	0.110139	0.122624	0.139373	0.0985377	0.210648	0.0892134	0.0644197	0.140624	0.110594	0.0878622	0.0757532
596.3655@1.6063	0.190795	0.221576	0.236491	0.424081	0.337546	0.327499	0.301326	0.482631	0.351726	0.261435	0.345255	0.290604
3-O-Sulfogalactosylceramide (d18:1/16:0)	0.132006	0.119435	0.136972	0.233239	0.144595	0.226317	0.358785	0.152109	0.278844	0.18291	0.243127	0.275594
PC(14:1(9Z)/22:4(7Z,10Z,13Z,16Z))	0.495844	0.50032	0.490448	0.45288	0.438275	0.642794	0.559987	0.413603	0.477201	0.5021	0.429167	0.665756
596.8586@1.4415	0.059117	0.0829997	0.112549	0.0923074	0.114679	0.128055	0.0778206	0.136622	0.0724145	0.0714071	0.0683795	0.0966824
N-(hexadecanoyl)-sphinganine-1-phospho-(1'-myo-inositol)	1.32822	2.05624	1.21792	1.27735	1.34689	1.57157	0.931712	0.673006	0.73792	1.10151	0.801071	1.24272
597.8311@4.2347	0.0930829	0.0730262	0.0850666	0.13747	0.12884	0.145661	0.0479544	0.174356	0.112084	0.106499	0.0684441	0.100033
598.4959@0.9708	0.144293	0.06427	0.105334	0.106828	0.125577	0.11514	0.126479	0.0902527	0.156369	0.113513	0.129866	0.0666603
598.86@1.5461	0.0408157	0.0624625	0.0666464	0.0710294	0.0718723	0.0824919	0.0403401	0.0863337	0.0525713	0.0624861	0.0442387	0.0506053
SM(d18:2/22:1)	0.682085	1.62214	1.63467	1.67824	1.44349	1.22634	2.03381	1.21286	1.98154	2.18592	2.19968	2.74272
PE(20:5(5Z,8Z,11Z,14Z,17Z)/20:5(5Z,8Z,11Z,14Z,17Z))	1.07303	1.52703	1.89101	1.67344	2.15101	2.12077	1.34841	3.00619	1.73978	1.62105	1.26956	1.9852
599.4082@1.0046	0.0598204	0.0312155	0.0645309	0.0568974	0.090899	0.0928472	0.16502	0.0496781	0.0795292	0.0614896	0.0520678	0.0901624
PC(36:3)	299.068	240.97	227.31	325.097	313.929	259.538	246.219	165.008	238.58	213.207	275.791	231.252
CerP(d18:1/26:1(17Z))	0.0433188	0.0335893	0.0698992	0.176621	0.113115	0.110377	0.0135041	0.0677881	0.0296613	0.0198948	0.0152933	0.0273108
600.0318@2	0.484982	0.624087	0.945058	0.690313	0.804122	0.967876	0.688359	1.1011	0.632909	0.600494	0.554177	0.757971
600.4634@14.3399	0.0271599	0.0265591	0.0583962	0.0792978	0.100981	0.0321436	0.105636	0.032467	0.028717	0.0371839	0.0348221	0.0325296
SM(d18:1/22:1(13Z))	5.68365	14.58	15.1988	15.2138	13.3563	7.71911	18.404	13.5257	23.7173	20.8955	19.246	24.9417
600.5281@1.01	0.245775	0.189715	0.227032	0.158202	0.150759	0.124653	0.132594	0.111117	0.209882	0.160433	0.100904	0.156186
600.7006@2.0097	0.263823	0.306862	0.42908	0.322806	0.381941	0.437673	0.325123	0.498593	0.301838	0.285954	0.249542	0.347294
785.4528@1.8785	0.145218	0.204101	0.27081	0.216527	0.233392	0.252907	0.212734	0.322596	0.212154	0.203933	0.17142	0.24926
601.181@4.9355	0.378465	0.6128	0.627575	0.628114	0.660762	0.622266	0.532036	0.558957	0.555574	0.666762	0.676138	0.543604
PS(P-37:2)	0.340303	0.350547	0.32482	0.320599	0.362357	0.334021	0.262144	0.209591	0.224156	0.26784	0.263164	0.291504
PC(18:1(9Z)/18:1(9Z))	14.9699	13.137	15.0203	16.4133	16.1721	17.5953	15.0354	10.9526	14.8095	15.3538	14.8681	11.626
601.5148@0.9528	0.0868193	0.0534813	0.100723	0.0928931	0.0826106	0.124859	0.0719966	0.0708533	0.105036	0.0979697	0.0751559	0.0476658
601.6848@2.0224	0.116028	0.162067	0.221283	0.166802	0.204036	0.242017	0.163316	0.254205	0.156776	0.148367	0.13439	0.168051
602.1346@4.8389	0.0100142	0.0836986	0.0981965	0.10472	0.0481613	0.335619	1.13519	0.886766	0.655223	0.497543	0.464087	0.643932
602.1363@4.8494	0.00445061	0.0582333	0.0590354	0.0691875	0.0326637	0.188043	0.375344	0.37293	0.24691	0.235149	0.213711	0.315807
603.347@1.2882	3.3333	4.18543	5.36679	4.37045	5.23184	5.93575	3.46818	8.40976	4.49729	4.32008	3.30334	4.90792
603.5521@0.969	0.0233591	0.0196717	0.0581737	0.0523334	0.0483858	0.0685663	0.039735	0.0129394	0.0574915	0.0533633	0.0354183	0.0213195
603.9905@11.005	0.0472309	0.0491779	0.0703049	0.0672854	0.073889	0.0797949	0.0241994	0.0408555	0.0384009	0.0364765	0.0322511	0.0400337
D-Mannosamine	0.0538145	0.0086398	0.0172796	0.0515625	0.0564032	0.0086398	0.244427	0.672773	0.710855	0.218514	0.50567	0.190332
604.5451@0.9546	1.39519	0.613405	1.28822	1.4904	1.55152	1.24158	1.31567	0.644039	1.07054	1.20423	1.17229	0.57928
605.3633@1.6489	4.47133	4.9179	6.01268	5.67006	6.38558	7.12697	4.27556	7.58195	5.25109	5.05063	4.31278	5.43221
605.865@1.6482	2.72205	2.99828	3.71519	3.47546	3.91396	4.36619	2.6308	4.63496	3.14658	3.08817	2.59907	3.3684
PE(40:7)	1.35831	0.774899	0.967174	0.562082	0.686392	1.89231	1.01518	1.07112	1.38984	1.17346	1.04026	0.608822
606.3662@1.6489	1.00199	1.12963	1.39894	1.28918	1.44969	1.65687	0.983676	1.74294	1.17258	1.18554	0.985584	1.26521
606.4116@0.8416	0.156035	0.284593	0.113762	0.656809	0.14097	0.352562	0.335259	0.282173	0.496036	0.163062	0.534355	0.42056
PC(20:5(5Z,8Z,11Z,14Z,17Z)/P-18:1(11Z))	5.00194	6.68452	4.14445	4.35339	4.45737	4.02282	6.10827	4.49625	6.21767	6.17913	5.7937	11.5225
607.113@4.0461	4.93282e-05	0.00586998	9.86563e-05	0.000781878	0.000497822	0.00103823	0.0585049	0.0150468	0.0264001	0.0088028	0.0339813	0.138086
607.1669@5.7016	0.0534258	0.0757921	0.0720711	0.0103229	0.0430498	0.414578	0.0204605	0.00911487	0.0128639	0.00841174	0.0129511	0.0144209
607.2358@5.7744	0.0559237	0.119501	0.114037	0.0133306	0.0549439	0.523344	0.448712	0.161255	0.056491	0.0505167	0.0635764	0.510477
607.841@1.6638	0.879083	1.02989	1.17774	0.976056	1.13994	1.34565	0.799561	1.57169	0.990724	0.997986	0.792617	1.09169
607.9839@10.9675	0.208821	0.196279	0.221532	0.199089	0.209911	0.177326	0.0377485	0.0103013	0.0397013	0.0738105	0.0632776	0.0468548
608.344@1.6638	0.523883	0.580165	0.701137	0.588538	0.679347	0.79458	0.452967	0.928109	0.600164	0.594559	0.469493	0.660713
PE(40:6)	3.04055	1.90806	2.21587	2.00252	1.97758	4.15914	1.12228	0.930151	1.34625	1.62507	2.42379	0.80027
PC(20:4(8Z,11Z,14Z,17Z)/P-18:1(11Z))	27.5699	27.5759	21.8614	23.6153	24.1858	21.0435	30.9107	17.557	27.7835	28.4645	28.396	43.1275
608.844@1.661	0.193492	0.231623	0.268614	0.241022	0.269296	0.302826	0.180785	0.357692	0.234759	0.234405	0.192691	0.246577
PG(37:0)	1.67409	0.793398	1.22589	1.82953	0.888462	1.10655	3.10734	1.05199	1.8459	1.1137	2.31994	1.39885
609.3952@1.7332	0.0545758	0.0314985	0.0474753	0.0460612	0.0464215	0.0613875	0.101365	0.0779855	0.149885	0.0845779	0.0905544	0.0532956
610.5281@0.7251	0.0702062	0.0583258	0.0820348	0.0737177	0.0939644	0.149634	0.00646586	0.00646586	0.0172388	0.0359847	0.0129317	0.0186392
610.9191@6.1213	0.0280501	0.0301499	0.0328224	0.0346932	0.0414133	0.0253805	0.0140907	0.0182969	0.0126922	0.0208498	0.0150321	0.0275852
611.3783@1.7826	0.165139	0.0840144	0.141004	0.252154	0.181826	0.181255	0.444573	0.0788494	0.239076	0.134529	0.373048	0.103263
611.4994@1.0442	0.283594	0.320525	0.465587	0.383831	0.369992	0.428432	0.270988	0.202787	0.654353	0.399143	0.298459	0.228261
612.3527@2.4075	1.3526	1.29286	1.47278	1.84985	1.92546	2.05568	0.967383	2.25464	1.70583	1.51635	1.32193	1.57167
612.3978@1.3052	0.0107367	0.0201263	0.0357014	0.0250196	0.0346037	0.0536908	0.0007428	0.0505334	0.0007428	0.00396665	0.0014856	0.016899
612.5267@1.0001	0.195417	0.203833	0.197179	0.250597	0.148903	0.160844	0.303249	0.272467	0.406182	0.273048	0.342406	0.13339
ubiquinol-9	0.490272	0.616882	0.640583	0.564093	0.437974	0.523705	0.62244	0.615425	0.982332	1.00318	0.842047	1.31798
613.1738@7.0752	0.0889456	0.155856	0.133448	0.261155	0.22231	0.0864673	0.0266256	0.0995231	0.0266256	0.0532511	0.0266256	0.0609385
613.509@1.0381	0.136352	0.142935	0.177963	0.19698	0.135555	0.166757	0.191682	0.106282	0.280442	0.187495	0.183891	0.102235
613.5244@0.9614	0.0708835	0.078431	0.137743	0.165508	0.10669	0.117385	0.176951	0.116936	0.253045	0.165984	0.176065	0.0545193
PE(40:3)	0.826273	0.572403	0.652466	0.886609	0.782977	0.767463	0.63898	0.456807	0.555615	0.619863	0.886695	0.696036
613.9478@10.9916	0.426429	0.360793	0.370249	0.388245	0.406791	0.328638	0.24117	0.186516	0.231211	0.281611	0.267176	0.265136
SM(d17:1/24:1)	1.28036	4.29384	2.27584	2.34551	2.03442	1.99028	3.0406	2.8166	3.52365	3.49153	3.56109	7.59028
614.7072@2.0382	0.393884	0.506547	0.737848	0.519386	0.582532	0.724574	0.526372	0.794137	0.511263	0.503887	0.401576	0.577184
614.8305@2.4338	0.630317	0.637044	0.667893	0.847608	0.834166	0.95382	0.491019	1.11291	0.344968	0.295919	0.604745	0.801548
615.0418@2.0297	0.357225	0.447816	0.641433	0.472977	0.540961	0.63816	0.474564	0.76619	0.439735	0.438288	0.357495	0.497625
PS(O-38:3)	0.956735	0.326823	0.594335	1.60779	0.706137	0.991602	0.422278	0.0449422	0.126254	0.2214	0.228599	0.0805896
615.1691@13.2073	0.0714491	0.10703	0.0393185	0.133597	0.157196	0.0604266	0.0428089	0.0233493	0.0062186	0.029165	0.00792951	0.0334994
615.1697@7.1013	2.01812	2.48869	2.71162	3.77419	4.36938	1.68455	0.569358	2.57428	0.688274	1.76064	1.34824	2.51128
615.3748@2.039	0.168453	0.255196	0.362221	0.25652	0.295393	0.349527	0.244338	0.328953	0.232665	0.243184	0.201936	0.261661
615.7102@2.0372	0.0702846	0.0997668	0.152019	0.103798	0.127647	0.154909	0.118794	0.15504	0.104836	0.103329	0.0875277	0.115443
PA(44:8)	0.381086	0.405905	0.349923	0.337265	0.337834	0.299065	0.333478	0.209624	0.280996	0.333249	0.272398	0.325827
616.0824@4.4565	0.00117511	0.0168641	0.00917312	0.0152944	0.00635066	0.0319313	0.0623569	0.0476886	0.0726936	0.084852	0.100743	0.0825391
[PC (8:0/8:0)] 1-(8-[5]-ladderane-octanyl)-2-(8-[3]-ladderane-octanyl)-sn-glycerophosphocholine	0.734136	0.309045	0.55347	1.01537	0.313261	0.521612	1.32226	0.85021	1.75477	0.986892	1.10788	0.707388
616.6934@2.0556	0.0883349	0.119633	0.158621	0.11998	0.143136	0.184026	0.129111	0.19314	0.120092	0.110077	0.102527	0.138501
PC(18:4(6Z,9Z,12Z,15Z)/20:4(8Z,11Z,14Z,17Z))	1.9218	1.44618	3.18443	2.5167	2.80126	2.805	1.53337	0.918265	1.77633	1.69254	1.49414	0.62463
617.1389@4.884	0.0290007	0.055498	0.0511985	0.0115891	0.0833834	0.0231783	0.190238	0.0655186	0.0783735	0.0459507	0.0946964	0.0923489
617.1659@4.6477	0.0702988	0.0682293	0.0437453	0.0581335	0.0667823	0.0171724	0.0200219	0.0105909	0.0347864	0.0358211	0.0428878	0.0303747
617.1865@4.683	0.0551169	0.0845818	0.0601313	0.113819	0.116107	0.0845729	0.105708	0.109727	0.220187	0.149061	0.267677	0.128175
PC(22:1(13Z)/15:0)	1.41404	1.61121	1.6227	1.93649	1.81959	1.24729	1.80817	0.931834	1.46468	1.66158	1.81856	2.22869
617.5824@0.9698	0.0167286	0.0186673	0.026001	0.0296346	0.0284165	0.0268043	0.0216843	0.00977349	0.0323302	0.0278103	0.0221386	0.0254284
617.6282@0.9744	0.0379775	0.0193856	0.0558884	0.0616707	0.0565442	0.0611384	0.0464017	0.0105829	0.0355496	0.039344	0.0403708	0.0283638
617.8095@2.5832	0.102723	0.115932	0.119703	0.143049	0.14323	0.0126423	0.0993846	0.296514	0.0768092	0.0859147	0.0912464	0.183877
802.4296@1.3355	0.385946	0.523726	0.602665	0.442435	0.60647	0.600986	0.263933	0.367313	0.278578	0.297698	0.2124	0.306793
619.3208@3.3491	0.122048	0.125795	0.130675	0.0969172	0.152348	0.128438	0.0160452	0.0237393	0.0122699	0.0101632	0.0271546	0.000945429
619.3432@4.2247	0.116632	0.10435	0.10162	0.203535	0.170039	0.201635	0.0568506	0.266983	0.161736	0.143185	0.0811382	0.144894
803.4814@1.8551	3.07264	3.70593	5.24916	4.60234	5.07367	5.50868	4.25243	5.75316	4.13986	3.92891	3.6596	4.56479
PC(20:4(8Z,11Z,14Z,17Z)/18:3(9Z,12Z,15Z))	8.40634	6.33776	8.1336	14.0349	11.7789	11.3121	9.31365	10.1887	16.3499	9.57657	15.5216	6.06451
PI(32:3)	1.16107	1.44495	2.05242	1.74426	1.94858	2.15786	1.64994	2.20303	1.61346	1.52285	1.40784	1.74333
620.6142@1.0976	0.0203522	0.0186156	0.0469959	0.0453452	0.036659	0.032103	0.0251488	0.0082404	0.0731861	0.0490325	0.0333468	0.0241535
620.8723@1.5606	0.0596268	0.067278	0.0672523	0.0716251	0.0875606	0.0873586	0.0417396	0.0884185	0.0534441	0.0654485	0.048819	0.0577736
PC(18:3(6Z,9Z,12Z)/20:3(8Z,11Z,14Z))	72.7545	49.1455	49.3495	87.8097	75.5765	55.2573	67.1392	30.0533	59.1291	48.2906	79.7701	51.7577
PS(37:0)	0.335363	0.321562	0.300311	0.344746	0.285291	0.422285	0.380794	0.873803	1.13545	0.376511	0.325301	0.416027
622.2959@1.2905	1.06519	1.26846	1.41877	1.24907	1.46978	1.64508	0.736953	1.09588	0.760459	0.896861	0.60825	0.866253
PG(17:0/21:0)	0.295769	0.377831	0.357055	0.403565	0.24601	0.378605	0.538591	0.375968	0.514611	0.369923	0.527144	0.577768
622.8616@6.0604	0.0377068	0.0497728	0.0467781	0.036927	0.0286169	0.0492226	0.00388553	0.00555734	0.0630275	0.0277704	0.0134047	0.0232781
4,5-Dihydro-2-methylthiazole	0.18036	0.221412	0.237422	0.173249	0.147799	0.304996	0.32542	0.227697	0.246775	0.289226	0.248314	0.219802
PS(38:6)	0.169291	0.11805	0.190016	0.18944	0.162	0.159476	0.713586	0.420456	0.788412	0.507412	0.452411	0.603529
PI(32:1)	0.170795	0.0639878	0.161883	0.192245	0.141533	0.181598	0.446954	0.243392	0.466494	0.308833	0.298266	0.323036
1-20:0-2-18:3-monogalactosyldiacylglycerol	0.239084	0.432546	0.320766	0.286001	0.213586	0.199937	0.314343	0.223314	0.23316	0.273742	0.222461	0.414901
624.0454@10.9542	0.0265317	0.024802	0.01423	0.0209324	0.0197637	0.0191165	0.0387129	0.0120217	0.0378386	0.0267093	0.0395154	0.0188635
Tyrosine	0.431782	1.02767	0.719818	0.921684	0.809294	0.596429	5.23638	1.79814	2.50817	1.83346	2.91176	1.91052
624.1185@4.8399	0.019212	0.153165	0.16214	0.173334	0.113356	0.287297	0.306298	0.285688	0.299349	0.305143	0.32917	0.323655
PC(38:4)	41.3171	31.1415	44.182	58.2963	70.2089	56.0001	57.3807	46.6205	67.979	56.6197	70.6219	28.5481
625.0723@4.8273	0.00311257	0.0255154	0.0255434	0.0226045	0.00622514	0.0833057	1.3712	1.05109	0.345711	0.147446	0.101375	0.329974
625.0734@4.8136	0.00177972	0.0274111	0.0178606	0.0140114	0.0232426	0.126281	1.15861	1.40802	0.580982	0.336036	0.28682	0.611042
625.1183@4.8243	0.00481543	0.0167554	0.0167718	0.0271743	0.0180654	0.0393198	1.17172	1.41395	0.597922	0.354351	0.305325	0.630669
810.4758@3.0998	0.385023	0.459459	0.508908	0.517283	0.579363	0.595187	0.345377	0.742198	0.455626	0.433693	0.378967	0.504324
SM(d42:3)	1.33368	1.87747	2.39179	2.19103	1.80525	1.20622	2.75144	2.97713	3.0099	3.74535	3.02319	4.44153
626.3266@1.3074	0.901835	1.18647	1.32137	1.04858	1.3459	1.49013	0.677104	1.03732	0.669739	0.762627	0.543805	0.759207
626.4819@0.9827	0.166829	0.173914	0.184707	0.200937	0.158707	0.184887	0.201535	0.319764	0.288537	0.212508	0.270701	0.189676
SM(d18:1/24:1(15Z))	7.42835	15.384	16.8256	14.9216	12.8624	6.76622	20.0568	25.8564	24.6395	26.5873	22.3227	34.3816
627.3518@1.7266	0.911177	0.463485	0.477262	1.55813	0.519824	0.645574	1.8514	1.04309	2.00312	1.27092	2.36676	0.782878
627.3764@1.6654	5.30504	5.92372	7.43121	6.83403	7.69713	8.38122	5.34684	9.04224	6.20821	6.11547	5.18578	6.63705
627.5271@0.9529	0.487824	0.140311	0.467479	0.510796	0.550662	0.421085	0.447673	0.156955	0.389039	0.411731	0.387848	0.122031
1,1'-Thiobis-1-propanethiol	1.80851	5.39316	2.96923	4.05107	3.1145	2.27615	3.97469	3.16949	4.40674	2.23356	2.85776	9.18039
627.878@1.6642	3.33185	3.71713	4.68498	4.3641	4.8298	5.35491	3.39087	5.64995	3.9608	3.83525	3.34148	4.14754
628.1282@5.7793	0.0323842	0.0638849	0.0390427	0.0133296	0.02256	0.0870569	0.0628035	0.0251926	0.0279145	0.0122674	0.0186609	0.0607015
628.3794@1.6654	1.28167	1.44171	1.82856	1.67686	1.87388	2.05904	1.31787	2.21366	1.53437	1.48517	1.27601	1.59618
3-Methoxy-4-hydroxyphenylglycolaldehyde	0.0238592	0.10421	0.0119296	0.0119296	0.0272367	0.159231	2.47431	0.343075	0.377467	0.171492	0.662996	3.49385
629.3829@2.0554	0.261056	0.352057	0.527509	0.512966	0.606297	0.670918	0.478502	0.75571	0.356148	0.452184	0.389759	0.412471
629.5023@0.7373	0.176063	0.0352282	0.0630554	0.355296	0.123984	0.324653	0.254318	0.0825319	0.224358	0.0821943	0.336245	0.0377726
629.8542@1.6853	1.12343	1.31373	1.50048	1.25328	1.49371	1.70539	1.05857	1.97551	1.27206	1.31566	1.0486	1.42345
62.997@4.5813	98.0618	122.271	91.6424	129.895	96.8274	90.6501	109.645	81.5761	140.545	85.2449	139.82	84.0159
630.8572@1.6853	0.279736	0.328012	0.381445	0.314258	0.361061	0.40924	0.275616	0.477122	0.320914	0.313331	0.259776	0.34968
630.9042@6.1939	0.0319808	0.0377247	0.0408135	0.0365137	0.0521854	0.0250948	0.0140544	0.0184315	0.0175409	0.0295063	0.0243644	0.0348479
631.0354@2.0833	0.0742277	0.0903451	0.143339	0.110068	0.112771	0.142896	0.111471	0.158925	0.089429	0.100183	0.0782974	0.100302
631.1808@4.6299	0.2207	0.195384	0.145426	0.190794	0.217817	0.121342	0.0753377	0.0680936	0.16202	0.127927	0.1718	0.0851481
631.3409@1.7039	0.170612	0.141846	0.166845	0.356853	0.240492	0.232733	0.281559	0.112497	0.205044	0.150355	0.254747	0.108737
631.5888@0.964	0.0180058	0.0183153	0.0301238	0.0313763	0.0329152	0.0293752	0.0368357	0.0119724	0.0499614	0.0364065	0.0388612	0.0308129
632.0365@6.0821	0.0210369	0.0376616	0.0340704	0.0191252	0.0170915	0.0378988	0.00522716	0.00427339	0.0517568	0.0242472	0.0115657	0.0151144
PS(P-39:0)	0.0215087	0.0308799	0.0233981	0.0300551	0.0153193	0.018309	0.152534	0.146145	0.272512	0.0686432	0.224271	0.157016
632.8647@1.6874	3.93647	4.37601	5.57585	5.09756	5.75522	6.39921	4.17883	6.72263	4.77349	4.63556	4.06473	5.08658
818.4873@1.7333	0.123891	0.114986	0.134595	0.149413	0.168228	0.185707	0.0887046	0.188507	0.131458	0.128201	0.111592	0.133571
634.3616@1.5567	0.405245	0.386605	0.345205	0.391429	0.413273	0.390814	0.228345	0.260068	0.201689	0.352418	0.306345	0.344751
634.3656@2.4652	1.40567	1.45354	1.66715	2.02359	2.11604	2.14666	1.04487	2.43286	1.80896	1.42778	1.35972	1.78405
PI(O-34:2)	0.0726231	0.0140386	0.0415061	0.0933523	0.0585666	0.0731502	0.0107193	0.011954	0.0117942	0.0122888	0.0209509	0.0126766
PG(39:0)	2.3039	5.29888	4.77762	4.83715	4.48311	2.30256	5.43917	3.52067	5.64054	4.15328	5.18934	6.23337
PS(17:2(9Z,12Z)/22:4(7Z,10Z,13Z,16Z))	0.0528648	0.0272141	0.0360167	0.0436524	0.0427077	0.0400209	0.0788653	0.0464338	0.0794291	0.0630984	0.0492461	0.0813377
636.8435@2.4704	0.616704	0.612507	0.684071	0.493294	0.854928	0.96653	0.481063	1.18407	0.839535	0.728937	0.617201	0.796538
637.3546@1.9197	0.244885	0.10488	0.169728	0.340893	0.13298	0.148319	0.440981	0.258344	0.468141	0.33227	0.414382	0.170763
638.5223@0.9617	0.151685	0.153174	0.183774	0.107675	0.126225	0.114803	0.0970881	0.0638602	0.21141	0.121716	0.0982366	0.0821794
639.3228@2.7004	0.200887	0.0657697	0.131539	0.274049	0.302858	0.185856	0.200591	0.239645	0.324847	0.280321	0.227094	0.335679
639.9907@6.0921	0.00179009	0.0109435	0.0115149	0.0114235	0.012646	0.0131071	0.0328573	0.0229039	0.0230568	0.0222445	0.0297572	0.0205428
640.2718@0.7476	0.056689	0.118564	0.135291	0.197731	0.170313	0.149835	0.186317	0.0989197	0.120098	0.130088	0.137253	0.0982315
64.05@11.0721	0.0191161	0.025025	0.0294627	0.0371816	0.0384829	0.0393201	0.0162437	0.0575048	0.0292185	0.0270567	0.0204706	0.0327467
SM(d43:2)	0.36463	1.59799	1.25229	1.12614	0.851234	0.488377	1.37187	3.15007	2.97997	2.51946	1.93604	3.48029
641.356@4.2268	0.126171	0.104508	0.105102	0.192977	0.181556	0.206856	0.0700096	0.244372	0.165896	0.144928	0.0962282	0.160769
642.3832@1.5897	0.108734	0.0917946	0.118832	0.125281	0.130892	0.135701	0.0456062	0.143702	0.0873494	0.0996738	0.0671321	0.0767997
PC(22:5(7Z,10Z,13Z,16Z,19Z)/18:4(6Z,9Z,12Z,15Z))	10.6025	8.52269	6.62073	8.96914	9.2671	8.09203	6.82015	5.25078	7.03815	6.92518	7.99695	6.48094
643.1013@4.4294	0.000679466	0.0189391	0.0126878	0.0136776	0.00927829	0.0355657	0.0961058	0.0736817	0.0903575	0.0798922	0.103503	0.102249
PI(14:1(9Z)/20:4(5Z,8Z,11Z,14Z))	0.550507	0.706142	0.970167	0.785657	0.878338	1.05366	0.774538	1.22431	0.83603	0.743767	0.650615	0.920659
643.5905@0.9645	0.0591483	0.0297143	0.0878126	0.0979411	0.0933746	0.063094	0.109216	0.0434168	0.114761	0.110578	0.113455	0.0516238
644.058@2.0998	0.173654	0.233607	0.370967	0.264318	0.297968	0.350576	0.273546	0.405096	0.25061	0.242885	0.200572	0.262015
PC(20:4(8Z,11Z,14Z,17Z)/20:4(8Z,11Z,14Z,17Z))	4.25285	4.26322	4.74251	6.23147	6.67839	6.34485	5.16685	4.13069	5.31289	6.30003	7.00383	3.63361
1-16:1-2-18:3-phosphatidylinositol	0.127919	0.0623519	0.130937	0.140783	0.118448	0.208908	0.124133	0.0515275	0.122221	0.0990746	0.104952	0.05197
PG(18:0/22:2(13Z,16Z))	0.461681	0.500569	0.390258	0.625532	0.538873	0.522568	1.16638	0.316771	0.804324	0.404352	0.848596	0.377327
646.1261@1.0812	0.133465	0.144469	0.101105	0.134493	0.116269	0.116504	0.116281	0.0915506	0.124777	0.112377	0.122512	0.120436
5-Hydroxyisourate	0.221731	0.161713	0.166171	0.161322	0.143669	0.149519	0.06622	0.03311	0.03311	0.0978411	0.03311	0.286664
647.0555@4.8118	0.00907121	0.0181424	0.0268603	0.0400889	0.00907121	0.182837	0.709899	0.781345	0.682193	0.43897	0.504317	0.656678
647.2247@1.8828	0.151987	0.101986	0.128701	0.125899	0.123415	0.102541	0.0415851	0.0265214	0.0438803	0.0780529	0.0415186	0.0383468
649.1063@4.7912	0.00126711	0.00768383	0.00126711	0.0129739	0.00253423	0.0203398	0.0531015	0.030701	0.0250373	0.0356041	0.0260497	0.0259527
649.2222@1.887	0.151181	0.0950344	0.11675	0.133495	0.11382	0.10015	0.0449647	0.0198558	0.0506393	0.0845642	0.0432248	0.0343102
649.3896@1.6886	5.96781	6.78569	8.63795	7.89922	8.78497	9.6823	6.39634	10.3596	7.15419	7.01072	5.9928	7.69822
PC(40:6)	51.6299	41.8946	39.5811	58.9056	58.2621	51.0022	45.5722	30.7885	40.6992	39.9854	49.5725	38.0902
PI(18:1(11Z)/16:1(9Z))	0.89826	0.325209	1.27111	1.42633	1.0588	1.75784	1.05175	0.545783	1.38134	0.946386	1.10506	0.23839
65.0011@4.5849	0.538962	0.681167	0.524957	0.556559	0.533332	0.495672	0.685893	0.406269	0.797987	0.455023	0.861867	0.499914
PG(19:0/21:0)	0.579684	1.43844	0.813328	0.765713	0.742076	0.673336	0.681759	0.459884	0.674634	0.751356	0.621127	1.37922
PS(40:6)	0.081592	0.0617378	0.136412	0.0980024	0.0996524	0.0850737	0.163756	0.158267	0.177707	0.158362	0.11639	0.299789
651.4045@1.3212	2.98767	4.34329	5.0674	4.33695	5.10606	5.4492	3.50588	8.36053	4.39125	4.02062	3.34477	5.04484
PI(18:1(9Z)/16:0)	1.36083	0.591414	1.23775	1.3804	1.15691	1.65407	1.61654	0.646078	1.44724	1.07708	1.16389	0.676668
651.8673@1.7029	1.33293	1.5973	1.92796	1.54667	1.8224	2.1369	1.4025	2.40724	1.5788	1.60404	1.30033	1.81791
652.3696@1.7071	0.869819	0.970571	1.22759	1.02042	1.16681	1.34318	0.884153	1.53285	0.997026	1.02696	0.831629	1.17147
652.8702@1.704	0.35252	0.422144	0.505254	0.394585	0.48879	0.555306	0.352651	0.639475	0.42816	0.430282	0.34984	0.450404
1-22:1-2-18:3-phosphatidylserine	2.17079	1.71164	2.87833	3.76761	3.05128	3.24381	2.282	1.44107	2.51431	2.42177	2.04061	1.5918
655.4528@0.9449	0.0345455	0.0575225	0.0791306	0.114909	0.0573147	0.116599	0.0904051	0.0385723	0.118448	0.0377272	0.0829147	0.0207441
655.564@1.0878	0.153017	0.179033	0.267256	0.302428	0.273091	0.242676	0.24657	0.104125	0.420856	0.276241	0.259449	0.252552
SM(d18:0/26:1(17Z))	0.0785522	0.501753	0.262682	0.211189	0.173446	0.113085	0.257683	0.785365	0.662385	0.565015	0.385156	1.03259
656.0248@10.968	2.35579	2.19442	2.46519	2.27292	2.40034	2.16864	0.639981	0.327127	0.628214	1.11594	0.888427	0.88118
656.3789@2.4984	1.30621	1.29513	1.46528	1.83539	1.92746	2.04559	0.99133	2.32268	1.68951	1.47818	1.22394	1.66236
656.5649@1.0639	0.231646	0.114306	0.139479	0.158195	0.186484	0.113802	0.458465	0.599846	0.191421	0.142595	0.110774	0.132379
656.8805@2.4795	0.847072	0.789554	0.916214	1.15228	1.17462	1.29896	0.646792	1.44442	0.61916	0.928193	0.798043	1.06035
657.0251@6.292	0.0229401	0.0144044	0.0193619	0.0360139	0.0298142	0.0410699	0.0285247	0.0103748	0.0307593	0.0265691	0.0439141	0.0130899
657.3626@1.7074	0.267783	0.114318	0.155997	0.376461	0.198662	0.23461	0.691918	0.12706	0.359144	0.176479	0.690278	0.138567
Foeniculoside I	0.153016	0.484922	0.390922	0.717077	0.775921	0.351029	0.470556	0.476836	0.419775	0.356957	0.641896	0.515441
842.4260@1.3122	0.692995	0.875843	1.10034	0.802833	1.09271	1.09659	0.483682	0.67901	0.478656	0.573629	0.380055	0.504849
657.5726@1.0863	0.134197	0.194172	0.229475	0.232477	0.21151	0.231677	0.185933	0.115342	0.262932	0.205069	0.176677	0.212967
657.6058@0.9642	0.155337	0.111477	0.260821	0.313949	0.287435	0.182679	0.463788	0.201741	0.466305	0.375275	0.459287	0.236986
658.5125@0.7305	0.144074	0.066771	0.0513609	0.200169	0.176802	0.203628	0.00442623	0.00442623	0.00885246	0.122753	0.0348502	0.106313
658.51@3.9894	0.0487559	0.0517986	0.0507614	0.115322	0.0867282	0.082751	0.200875	0.00179418	0.00089709	0.0635931	0.00089709	0.00388836
658.7332@2.1331	0.131103	0.169585	0.240902	0.169682	0.217275	0.25274	0.187693	0.261298	0.166276	0.165612	0.155388	0.203866
658.8569@2.5229	0.605205	0.624736	0.677332	0.613219	0.44014	0.951271	0.482818	1.12979	0.820345	0.728982	0.608068	0.81611
659.578@1.0899	0.0537178	0.0720375	0.0645559	0.0746087	0.0694545	0.0888095	0.0697906	0.0188078	0.0745312	0.0601584	0.0530445	0.0650374
TG(14:0/18:4(6Z,9Z,12Z,15Z)/20:5(5Z,8Z,11Z,14Z,17Z))	0.190203	0.351508	0.373604	0.593435	0.0534512	0.152106	1.31539	1.02886	1.63069	0.885963	1.1304	1.13904
660.6222@0.9528	0.0129158	0.0087179	0.0135656	0.023926	0.0183605	0.0171004	0.0254241	0.0131315	0.0240638	0.0185597	0.0294886	0.0182699
1-22:0-2-18:1-phosphatidylserine	0.900698	0.986271	0.79284	0.909871	1.04165	0.870342	1.00886	0.730683	0.8891	0.927917	1.12691	1.32229
661.2665@1.711	0.229544	0.187579	0.162187	0.231477	0.209044	0.188775	0.129604	0.0754645	0.129911	0.150494	0.157573	0.0843551
661.3522@1.5895	0.348374	0.321696	0.384697	0.496914	0.491192	0.546922	0.213191	0.601562	0.42357	0.379151	0.286275	0.391821
PI(O-36:3)	3.71535	2.81954	2.61169	2.78405	3.23492	3.03612	1.8206	0.702321	1.20785	1.56993	1.4334	1.31863
661.836@2.8298	0.110937	0.0452042	0.144275	0.0668945	0.173615	0.151169	0.102983	0.259902	0.211367	0.0683244	0.0822216	0.17718
PG(41:1)	0.487357	0.793087	0.930417	0.619416	0.730415	0.340646	0.751133	0.59647	0.768185	0.67672	0.486382	0.734441
663.1801@4.9042	0.0692605	0.114357	0.105559	0.095558	0.0953294	0.149781	0.141281	0.137677	0.113762	0.12369	0.0979521	0.115683
663.2672@1.7042	0.17392	0.146835	0.110331	0.175924	0.157548	0.147065	0.0890324	0.0594183	0.0930865	0.106983	0.118417	0.0626269
663.3693@4.2288	0.10452	0.0933127	0.095123	0.172442	0.150848	0.17013	0.049824	0.200515	0.146827	0.119357	0.0902301	0.109098
PS(P-42:6)	1.6567	1.39704	1.2087	1.32662	1.42134	1.59283	1.38353	0.690556	0.439954	0.909712	1.15258	0.560551
PE(44:6)	2.26091	2.47192	1.92123	2.79012	2.51428	2.27091	2.59375	2.00014	2.38001	2.35048	3.04511	3.22996
PGP(18:3(9Z,12Z,15Z)/18:2(9Z,12Z))	0.0735771	0.134856	0.174477	0.113323	0.170157	0.129046	0.0598309	0.106554	0.060641	0.075364	0.0460827	0.0838997
PI(35:2)	0.194394	0.0707724	0.207775	0.260462	0.196376	0.304536	0.212539	0.0992226	0.210304	0.170129	0.235687	0.0491834
PI(O-36:2)	0.614545	0.48452	0.451829	0.498445	0.513487	0.551139	0.671908	0.781507	0.685891	0.609041	0.547687	1.45186
PG(19:0/22:0)	2.39918	6.49244	5.47415	4.7238	4.81017	2.32049	3.687	3.68903	3.90056	5.61034	3.0289	6.59263
664.2157@4.7701	0.0431054	0.0753798	0.0718843	0.0744614	0.0872082	0.0559154	0.032718	0.0273525	0.0475546	0.0587347	0.0664268	0.0498896
664.8973@1.5976	0.0664573	0.0756671	0.0954125	0.0911801	0.105047	0.105747	0.0462115	0.117821	0.072593	0.0699929	0.0602965	0.0707997
665.2884@3.3451	0.0446478	0.0371879	0.0465716	0.0293666	0.0524286	0.0462086	0.00587176	0.00789941	0.00610975	0.00337486	0.00748039	0.00254428
665.384@1.5827	0.507176	0.511838	0.561083	0.733786	0.729178	0.823019	0.358545	0.9962	0.646059	0.588793	0.454019	0.620984
666.3081@1.6471	0.0219949	0.030081	0.0316033	0.0490907	0.0456405	0.0571115	0.0223449	0.0871967	0.0519132	0.0469977	0.0306326	0.0523299
667.4536@0.9939	0.0161177	0.0110305	0.00521989	0.00688237	0.0108017	0.0280826	0.00105282	0.00105282	0.00105282	0.00105282	0.00210564	0.00105282
668.0824@4.8479	0.0033209	0.148097	0.16022	0.188127	0.131038	0.20991	0.138499	0.129639	0.137007	0.163903	0.1669	0.100953
669.4613@0.9522	0.0329192	0.0167559	0.025871	0.0254373	0.0185543	0.0346931	0.0140818	0.00783839	0.00979789	0.0270823	0.0152514	0.0153453
669.5789@1.0813	0.0986908	0.138556	0.094058	0.138993	0.123476	0.149437	0.138828	0.0565518	0.160511	0.120394	0.153299	0.179336
670.3403@1.5975	0.0338272	0.0357429	0.0424551	0.0408812	0.0531169	0.0625723	0.0249598	0.119374	0.0637878	0.0469949	0.038305	0.0638049
670.3523@1.311	0.836406	1.13266	1.27304	1.03511	1.3628	1.34636	0.617306	0.94015	0.629291	0.688112	0.515095	0.726159
PC(42:10)	1.77581	2.63439	1.34503	1.84232	1.96208	1.70079	1.98444	1.09994	1.62659	1.69505	1.48897	2.3835
PS(O-42:4)	0.795501	0.719237	0.501963	1.09805	0.658541	0.98844	0.820567	0.978875	0.593405	0.904263	1.39021	1.09176
671.0346@4.8238	0.000339773	0.00254125	0.00655142	0.00945937	0.000679545	0.0305423	0.019941	0.0323985	0.0373957	0.0346538	0.0300665	0.0422986
(3b,21b)-12-Oleanene-3,21,28-triol 28-[arabinosyl-(1->3)-arabinosyl-(1->3)-arabinoside]	0.169975	0.0574222	0.142338	0.232054	0.142605	0.206425	0.179066	0.0962984	0.227548	0.12368	0.197865	0.0301575
671.4028@1.7079	6.36008	7.20034	9.35063	8.56856	9.48489	10.8041	7.12427	10.9001	7.91051	7.58099	6.77398	8.48334
671.5897@1.0878	0.126019	0.194159	0.142656	0.185657	0.152222	0.187847	0.163705	0.086448	0.185284	0.129041	0.162155	0.180195
671.6196@0.9645	0.0206599	0.0193126	0.0249817	0.0374844	0.0263287	0.0232653	0.0411283	0.0185736	0.0438713	0.0332497	0.0517768	0.0344208
671.9044@1.7079	4.32156	4.95772	6.44344	5.83085	6.57521	7.12018	4.92097	7.49413	5.38859	5.2238	4.59689	5.80642
672.101@6.1051	0.0894607	0.0961974	0.095506	0.105164	0.107724	0.08305	0.0470821	0.0369582	0.0500118	0.0665513	0.0632161	0.0756747
672.4058@1.7111	1.76774	2.03649	2.62624	2.39053	2.66372	2.9055	2.01548	3.08672	2.1747	2.13844	1.82943	2.32234
672.9072@1.7111	0.571957	0.646796	0.841946	0.762753	0.865533	0.962977	0.643143	0.978848	0.707026	0.671683	0.618477	0.773624
673.4094@1.7008	0.152392	0.187641	0.244506	0.220061	0.246328	0.285284	0.181188	0.287465	0.18303	0.198103	0.161255	0.200471
673.4586@0.969	0.0637397	0.0286254	0.0444595	0.0479848	0.0386873	0.0366889	0.0163297	0.00735403	0.0339066	0.0477636	0.0147081	0.0534378
1-18:2-2-18:3-phosphatidylinositol	0.233681	0.102579	0.345821	0.287448	0.29117	0.360618	0.227609	0.236016	0.445678	0.312107	0.282552	0.0547042
673.7429@2.1608	0.0883433	0.125574	0.165369	0.126055	0.139431	0.158861	0.115665	0.182743	0.11162	0.110545	0.100228	0.127428
673.8806@1.7288	1.51872	1.85256	2.29295	1.85319	2.05379	2.47424	1.70006	2.73391	1.88666	1.89016	1.51443	2.09833
674.3731@1.3028	4.00037	5.16312	6.48182	5.64008	6.60166	7.55282	4.59129	10.724	5.75069	5.55112	4.35879	6.44722
674.8834@1.7413	0.405997	0.464772	0.599514	0.475691	0.524612	0.651902	0.428015	0.72373	0.492968	0.49566	0.390404	0.552329
675.2013@13.1685	0.0124393	0.0107708	0.0245306	0.0162823	0.0310584	0.0182601	0.00236471	0.00891653	0.00236471	0.00517214	0.00472941	0.00691982
675.2015@7.1142	0.0353882	0.112923	0.0311035	0.258319	0.266415	0.0490323	0.00932774	0.00932774	0.00932774	0.0437843	0.00932774	0.0186555
675.2197@5.2054	0.0032684	0.00369791	0.00396288	0.0042024	0.00657549	0.000769647	0.0227919	0.00847716	0.0306841	0.0123332	0.0344	0.0202258
PI(36:4)	0.940125	0.439973	0.723758	0.772891	0.85074	0.80304	0.782984	0.643894	1.10376	0.789977	0.878784	0.462939
PG(20:0/22:2(13Z,16Z))	0.667667	1.06011	1.36226	1.08659	1.0759	0.681846	0.923558	0.879255	1.18005	1.52939	0.891885	1.16548
676.3594@1.7643	0.170883	0.235327	0.287425	0.191541	0.234335	0.306912	0.21917	0.440119	0.233185	0.22723	0.166692	0.269601
PC(42:7)	4.97214	5.37766	5.92504	6.30447	8.12506	7.44613	8.5681	8.16784	9.57302	9.36279	9.5206	6.12268
678.3928@2.5573	1.26932	1.30341	1.42523	1.76432	1.85714	1.97428	1.03183	2.19077	1.66619	1.5	1.19754	1.56819
679.2226@5.2847	0.00206314	0.0100209	0.00502116	0.0110653	0.00639448	0.00412628	0.0523758	0.0158417	0.0392646	0.0379471	0.0445418	0.0368382
187.0634@4.7319	0.818545	1.33759	0.787991	1.51778	1.25116	0.729384	3.93162	1.66605	2.00106	2.15767	2.91342	3.68399
862.5116@1.7761	0.127686	0.132563	0.138398	0.155443	0.165276	0.170775	0.0866958	0.15834	0.117416	0.13266	0.112405	0.125765
PI(36:2)	0.0639197	0.0287456	0.114606	0.0923692	0.0978323	0.148015	0.0638199	0.0389794	0.0675075	0.0846874	0.0585581	0.0180897
680.3792@2.569	0.168397	0.122804	0.139363	0.327321	0.218967	0.24991	0.130878	0.254307	0.339414	0.240293	0.252565	0.119374
680.4929@4.5739	0.0371924	0.0547212	0.0608401	0.250761	0.0763866	0.0371328	0.0185664	0.0185664	0.0383677	0.0759319	0.0657734	0.0528309
680.564@0.9894	0.0921596	0.0394858	0.0972043	0.0938741	0.112696	0.0610689	0.0919693	0.0295443	0.0961731	0.0714307	0.0916138	0.0498814
680.8698@2.5696	0.519605	0.561311	0.612716	0.780823	0.772756	0.884763	0.480161	1.04667	0.034	0.650335	0.547163	0.740151
5-guanidino-3-methyl-2-oxo-pentanoate	0.336283	0.261667	0.303995	0.219578	0.235942	0.309882	0.120662	0.0210676	0.0776893	0.117263	0.0789882	0.089476
681.3739@2.5821	0.464698	0.455175	0.471649	0.645752	0.670563	0.722665	0.361382	0.864603	0.636544	0.542437	0.412218	0.590271
Polyethylene glycol	1.10753	0.875822	0.765657	0.536702	0.666282	1.01592	0.814398	0.268351	0.268351	0.60223	0.268351	0.268351
681.8727@2.6479	0.00443829	0.157251	0.180262	0.130171	0.221047	0.265597	0.126191	0.167783	0.102404	0.167012	0.165378	0.216571
(E)-2-Butenyl-4-methyl-threonine	0.928962	0.635168	1.34823	0.637466	0.619302	0.544116	0.41355	1.52711	2.05054	0.425706	2.11122	0.395729
683.3489@2.7931	0.166799	0.0741584	0.195057	0.242148	0.158663	0.287825	0.0370792	0.468072	0.305489	0.225353	0.200855	0.278026
683.5485@0.958	0.0116665	0.0201786	0.00953437	0.021224	0.0349206	0.00685539	0.00607836	0.030192	0.0280658	0.0387893	0.0570614	0.0131322
684.0165@5.9942	0.0088385	0.0138028	0.0199306	0.0301694	0.0141239	0.0147509	0.0372929	0.00703007	0.0157313	0.0270127	0.0454823	0.00926192
PS(20:1(11Z)/22:4(7Z,10Z,13Z,16Z))	9.20017	9.59677	5.88098	12.1022	11.1891	8.69116	11.3356	8.16613	10.6057	7.02717	10.6867	10.6542
684.3326@1.5415	0.17129	0.171328	0.166474	0.20204	0.240028	0.237563	0.0687083	0.115514	0.099635	0.12522	0.0766758	0.0955292
685.383@4.2112	0.0818827	0.0830784	0.081636	0.135742	0.117851	0.140644	0.0548522	0.178478	0.110974	0.0979557	0.0725248	0.100877
(Z)-1-(Methylthio)-5-phenyl-1-penten-3-yne	0.28109	0.140545	0.295193	0.590592	0.633431	0.595656	0.322729	0.414856	0.55128	0.589085	0.559523	0.366567
Solamargine	1.31265	1.67788	2.2361	1.86538	2.32985	2.70818	1.54801	3.29952	1.9536	1.76569	1.42781	2.22411
686.4097@1.6125	0.0897946	0.0926534	0.108021	0.120234	0.12602	0.161	0.0445038	0.153284	0.0896087	0.102865	0.077247	0.0931849
Desglucomusennin	0.903967	0.933729	0.975888	1.17744	1.22977	1.36442	0.621149	1.54364	1.01084	0.965734	0.779031	1.03069
686.8494@5.9942	0.0146386	0.0285749	0.0213784	0.00219405	0.015285	0.202394	0.229108	0.134817	0.0247407	0.0224275	0.0368511	0.198796
cis- and trans-Ethyl 2,4-dimethyl-1,3-dioxolane-2-acetate	0.861983	0.759894	0.795523	0.962173	0.873411	1.05983	0.560555	1.49379	0.874529	0.691206	0.507343	0.637429
688.5786@0.9398	0.153475	0.175144	0.117795	0.139155	0.103637	0.157383	0.132854	0.0709366	0.123986	0.184676	0.187587	0.428152
PC(42:2)	0.0768892	0.0838794	0.0890568	0.0753677	0.0863169	0.10067	0.139665	0.164542	0.116177	0.131782	0.130923	0.110174
PI(37:5)	0.487443	0.587032	0.83263	0.725088	0.804958	0.887402	0.684099	0.922108	0.680787	0.653771	0.593565	0.712918
689.6035@1.0818	0.0951873	0.0847612	0.0876814	0.111521	0.124519	0.13775	0.0854369	0.0270607	0.0807488	0.0612353	0.072126	0.0700324
690.4901@10.9664	0.0427729	0.0376651	0.0400366	0.0338118	0.040622	0.0327654	0.00702622	0.000609859	0.00384161	0.0106163	0.00800719	0.00929188
690.5426@1.3508	0.736229	0.593261	0.680997	0.838744	0.780483	0.768799	0.864118	0.659151	0.381847	0.818545	0.816641	1.61947
871.5705@1.1875	0.89669	0.788763	0.453768	0.845825	0.553792	0.613596	0.73186	1.3451	0.743874	1.49794	1.77339	1.61747
PGP(16:1(9Z)/22:6(4Z,7Z,10Z,13Z,16Z,19Z))	0.0261185	0.0351428	0.0492066	0.0403879	0.0398663	0.0664039	0.0474638	0.152546	0.0736464	0.0515671	0.0437082	0.0730062
PI(37:4)	3.89189	1.0552	3.3252	4.07419	3.2099	3.66415	3.90643	1.14951	2.8748	2.65922	3.28099	0.73963
PI(O-38:4)	3.29362	2.84352	2.29834	3.15777	3.34303	2.91335	2.22413	1.15936	1.54578	1.71891	1.82558	1.63617
Glycerol 1,2-di-(9Z,11E,13Z-octadecatrienoate) 3-(8Z,11Z,13E-octadecatrienoate)	0.267713	0.252956	0.350612	0.462437	0.20471	0.150575	1.21932	1.70776	1.59368	1.08965	1.10295	1.42585
691.9034@1.6791	0.0501471	0.0564688	0.0729395	0.0627592	0.0751777	0.0794126	0.0476456	0.0814011	0.0580536	0.053019	0.0444358	0.068177
693.4159@1.7297	6.78692	7.66627	10.2483	9.07999	10.2657	11.1852	7.89639	11.7101	8.45697	8.20543	7.23596	9.15811
N6,N6,N6-Trimethyl-L-lysine	3.16291	1.13142	2.31067	2.52213	2.14489	6.22334	1.1665	1.83261	1.86832	2.49416	1.01008	2.23777
693.9175@1.7288	4.61758	5.22952	7.03926	6.21679	6.92197	7.72906	5.48066	8.0631	5.78514	5.55841	4.95228	6.18621
694.2662@4.6822	0.212724	0.222799	0.151975	0.215478	0.256615	0.125275	0.100872	0.0732545	0.143375	0.112609	0.170468	0.112907
694.3523@0.9532	0.0342092	0.0189612	0.0442891	0.0470424	0.0535644	0.0541091	0.0404983	0.0190255	0.0380821	0.0352628	0.0386034	0.021392
694.4189@1.7297	1.95644	2.27761	2.99811	2.66379	2.97578	3.25282	2.29859	3.43443	2.45732	2.3528	2.09788	2.64739
695.4307@1.3278	2.32868	3.29671	4.38153	3.58194	4.42634	4.54202	3.14528	6.8126	3.40796	3.18065	2.95207	4.24239
695.8937@1.7547	1.58239	1.93955	2.42497	1.90646	2.19486	2.5391	1.79228	2.94831	1.97975	1.93813	1.6149	2.26841
696.3956@1.7547	1.12807	1.34066	1.67111	1.33332	1.56218	1.85922	1.27139	2.08086	1.43362	1.41538	1.1476	1.5862
PC(o-22:3(10Z,13Z,16Z)/22:3(10Z,13Z,16Z))	0.338726	0.362341	0.36458	0.39483	0.303141	0.312815	0.686519	0.513398	0.591034	0.418561	0.525719	0.459905
696.5935@1.006	0.123816	0.11353	0.108107	0.115299	0.116285	0.0947808	0.0858679	0.050122	0.163128	0.0782649	0.154805	0.143844
696.8966@1.7535	0.466313	0.585658	0.719263	0.581853	0.666595	0.759839	0.543002	0.877025	0.609617	0.604187	0.491297	0.672848
PG(43:0)	0.114934	0.323892	0.234371	0.190936	0.127317	0.0895808	0.381869	0.334371	0.405702	0.297204	0.318942	0.478799
697.3997@1.7555	0.153759	0.188936	0.232022	0.188801	0.228697	0.265153	0.1796	0.296455	0.18995	0.202249	0.153609	0.233889
2 -(Butylamido)-4-hydroxybutanoic acid	0.156802	0.0857453	0.0195342	0.148373	0.222396	0.274297	0.400389	0.0531977	0.071772	0.0166192	0.14243	0.204517
697.6097@1.0819	0.205826	0.166529	0.153988	0.269163	0.250436	0.193024	0.304561	0.153536	0.245011	0.195969	0.319576	0.228453
697.9002@1.7586	0.0513376	0.0566736	0.0756256	0.0584063	0.0849807	0.0858311	0.0571073	0.0959754	0.0674226	0.060002	0.049909	0.0700434
698.0408@4.4258	0.000595302	0.000595302	0.000595302	0.00572766	0.00196174	0.0011906	0.0233941	0.0116728	0.0454481	0.0206576	0.0418065	0.0234653
698.3731@1.8152	0.16401	0.22273	0.289139	0.196697	0.255681	0.354776	0.208273	0.472181	0.250805	0.239034	0.172222	0.28366
698.5358@1.5326	0.796768	0.361397	0.790824	1.12233	0.67007	0.869717	0.544698	0.409215	0.826247	0.726744	0.87824	0.461119
699.2922@0.9482	0.91653	0.78832	0.426335	0.119537	0.395254	0.208803	0.228374	0.10492	0.0998532	0.0291715	0.0145858	0.303504
699.3556@6.789	0.0432402	0.00503128	0.0166852	0.0819031	0.0355128	0.00251564	0.0580433	0.0127385	0.0300842	0.0633458	0.115544	0.0341235
699.4735@1.0249	0.00507096	0.028195	0.0325344	0.0746441	0.0168829	0.0490253	0.0468004	0.00253548	0.045665	0.0081394	0.0153093	0.0156066
700.4051@2.5886	0.987723	1.04121	1.18072	1.45901	1.51752	1.65709	0.866066	1.83515	1.36108	1.19036	1.01421	1.31074
5-(Methylthio)-2-[(methylthio)methyl]-2-pentenal	2.69787	1.27847	2.20645	3.13688	3.442	3.54242	2.5623	2.71153	1.97854	1.98834	2.02137	1.78411
PI(18:2(9Z,12Z)/20:5(5Z,8Z,11Z,14Z,17Z))	0.560048	0.21333	0.572072	0.857404	0.525849	0.723678	0.83357	0.385988	0.8004	0.647972	0.984167	0.211552
PI(15:0/22:0)	0.801438	0.89769	0.641252	0.872556	0.809608	0.786097	1.13273	0.686688	0.88946	0.592487	1.04644	1.04509
702.6103@1.038	0.184698	0.0994885	0.103877	0.217003	0.166066	0.124458	0.172132	0.0283395	0.0836775	0.0705771	0.150832	0.0756529
702.8829@2.6678	0.474982	0.251096	0.539825	0.655257	0.6991	0.443186	0.220054	0.906444	0.639843	0.555006	0.443908	0.293711
703.3851@2.6611	0.323885	0.180815	0.376752	0.00589204	0.460869	0.254431	0.271789	0.668036	0.434489	0.409205	0.179943	0.444965
703.6139@1.0511	0.209604	0.137131	0.164766	0.239277	0.232413	0.22124	0.212325	0.0534251	0.129138	0.11756	0.174519	0.100574
703.886@2.6613	0.192191	0.209569	0.0608197	0.207455	0.277527	0.213007	0.146193	0.0180151	0.260573	0.240082	0.161516	0.182328
704.8295@6.0164	0.0554184	0.0334456	0.0342014	0.0545225	0.0514355	0.0430484	0.0070313	0.0161459	0.0189603	0.0237691	0.0255493	0.0288416
geranylgeranyl-bacteriopheophytin	1.3536	0.90848	1.58046	1.45769	1.41384	1.95957	1.02678	1.13308	1.70075	1.56902	1.39398	0.698521
705.3788@1.5955	0.275628	0.283541	0.331857	0.43939	0.415669	0.487566	0.186379	0.535685	0.375864	0.332935	0.245152	0.353534
705.8625@2.7991	0.114957	0.123848	0.134279	0.156299	0.0415605	0.19472	0.105272	0.297879	0.192843	0.107965	0.116387	0.176086
706.5899@0.947	0.28576	0.380718	0.207777	0.227214	0.148625	0.227044	0.304398	0.169025	0.273667	0.416909	0.356333	1.30941
706.8895@6.0594	0.213435	0.195488	0.197147	0.24908	0.241115	0.196083	0.092471	0.108052	0.0999943	0.144693	0.121079	0.171881
PI(38:5)	3.08353	1.28717	5.00176	4.5025	4.71618	4.3725	4.1411	3.21925	4.62078	4.98331	4.53815	0.858783
707.8972@4.2203	0.0539749	0.0465711	0.0410478	0.0719408	0.0693034	0.0800023	0.0213855	0.09696	0.0612673	0.0566908	0.0313905	0.0508581
708.1382@4.8504	0.0215916	0.0670763	0.0669565	0.0731336	0.0747661	0.0731952	0.0457756	0.0417742	0.0530673	0.0604235	0.0627687	0.0644615
708.9235@1.6347	0.107279	0.103966	0.116158	0.128452	0.13794	0.151688	0.0692415	0.159797	0.113173	0.110526	0.10227	0.114856
709.4105@1.5622	0.510485	0.503317	0.551811	0.710692	0.737239	0.804256	0.35434	0.99841	0.642613	0.596023	0.461274	0.633459
709.5649@4.8105	0.00127665	0.00434096	0.00501146	0.00548904	0.00255331	0.0214907	0.0944637	0.109016	0.088782	0.0450834	0.0546442	0.0605539
886.4523@1.3221	0.396296	0.459471	0.60241	0.402288	0.576507	0.642693	0.230977	0.339483	0.217293	0.288542	0.168094	0.244297
PI(38:4)	158.132	48.5895	144.674	199.495	160.605	137.364	190.616	49.8181	118.086	122.826	145.791	36.0185
710.3473@1.2927	1.11993	1.36925	1.61671	1.32143	1.69031	1.77519	0.876192	1.23698	0.893134	1.01887	0.724969	0.957137
710.5109@1.5605	1.68029	2.14676	1.70698	2.68302	1.95556	2.28123	0.869596	0.495779	1.00767	0.929848	0.946252	1.25754
710.5644@4.8042	0.0019662	0.00601259	0.006292	0.00590264	0.00975708	0.0175782	0.0719725	0.0714057	0.0584257	0.0276892	0.0347026	0.0566162
710.6146@0.9597	0.668834	0.349995	0.369384	0.287452	0.439961	0.281148	0.465112	0.269886	0.364527	0.325612	0.34244	0.408056
Dimethylglycine	0.291077	1.47593	0.342812	0.0937006	0.27156	0.20518	0.462468	0.807308	0.176448	0.647776	0.27971	0.98104
712.313@0.9951	0.414971	0.470845	0.570523	0.490972	0.560703	0.618926	0.372026	0.438938	0.348692	0.349931	0.276198	0.360861
Galabiosylceramide (d18:1/9Z-18:1)	0.436197	0.49723	0.436501	0.481221	0.512154	0.590776	0.501942	0.515554	0.513187	0.615264	0.525232	0.611924
Pectenotoxin 7	0.154629	0.182003	0.263331	0.212659	0.234088	0.216679	0.171716	0.189337	0.320542	0.269603	0.0925001	0.132865
715.1539@3.5066	0.0249751	0.0205363	0.0281509	0.012123	0.0129606	0.0269456	0.0852155	0.0765653	0.101653	0.119443	0.135998	0.0694017
3-O-Sulfogalactosylceramide (d18:1/24:1(15Z))	0.111125	0.120621	0.122789	0.163069	0.0905854	0.17807	0.254364	0.150299	0.214011	0.186557	0.195914	0.198479
715.4291@1.7547	6.47749	7.47798	10.1743	8.97488	9.99199	10.945	7.82863	11.3839	8.27885	7.93476	7.04379	8.83165
PC(44:6)	0.385034	0.397301	0.448273	0.362948	0.463416	0.386636	0.523605	0.430708	0.468478	0.495165	0.395708	0.403426
715.5362@0.9445	0.0275586	0.0565697	0.0326782	0.0621998	0.0259677	0.070105	0.0335243	0.00965111	0.0436713	0.0166242	0.0326854	0.0404657
715.9306@1.7535	4.61204	5.34748	7.13281	6.35397	7.08181	7.68144	5.56543	8.02406	5.83506	5.62024	4.99731	6.31903
716.0438@10.9648	4.93991	3.89841	4.69136	5.09279	4.72805	3.83753	1.35168	0.226927	0.927116	1.78	1.63585	1.04013
716.2474@4.6691	0.241204	0.240922	0.172887	0.257652	0.278724	0.157195	0.143787	0.0907714	0.186366	0.151858	0.214544	0.123889
716.6102@0.9387	0.126921	0.110459	0.0872426	0.116879	0.0936695	0.130762	0.150002	0.0687253	0.0819185	0.144597	0.153241	0.305009
716.8999@6.0052	0.0308965	0.0156626	0.0135914	0.0317192	0.0272907	0.0209285	0.00832436	0.0111319	0.0158775	0.0118028	0.0339811	0.0163011
716.9334@1.7547	0.666867	0.760497	1.02265	0.928852	1.02702	1.10197	0.804617	1.15598	0.830151	0.823247	0.733677	0.917183
717.2575@5.2905	0.0839987	0.121793	0.0916323	0.110798	0.110057	0.0920776	0.240368	0.0884708	0.158846	0.137516	0.192209	0.120278
717.4351@1.7533	0.198416	0.222764	0.292427	0.282754	0.296704	0.348828	0.23359	0.32266	0.240605	0.235848	0.214923	0.253868
717.9068@1.7773	1.64924	1.96164	2.57101	2.03167	2.35743	2.77949	1.97187	3.05844	2.12713	2.08453	1.73745	2.36813
(2S,2'S)-Oscillol 2,2'-di(alpha-L-fucoside)	0.322688	0.372687	0.573578	0.503926	0.552484	0.601983	0.466522	0.63743	0.447825	0.419088	0.387512	0.48247
PI(16:0/22:1(11Z))	0.779438	0.391726	0.712424	1.24001	1.30804	1.11569	1.50831	1.15927	1.77436	1.16496	1.53091	0.715356
718.3993@1.3084	3.68611	4.64838	6.09598	5.04263	5.90428	6.77219	4.16187	9.50983	5.26888	4.96166	3.8071	5.717
718.4084@1.7802	1.14174	1.39795	1.85843	1.43916	1.6254	1.92823	1.39474	2.19819	1.4829	1.47161	1.24165	1.67861
718.9096@1.7802	0.505035	0.625472	0.784935	0.624813	0.710962	0.844476	0.611228	0.952573	0.65268	0.653009	0.540836	0.725285
719.4114@1.7899	0.174014	0.220921	0.271075	0.223871	0.256134	0.274243	0.1983	0.326304	0.21802	0.21576	0.175506	0.254505
72.0223@4.6264	2.35315	1.75596	1.91326	2.92342	2.52966	1.49188	2.558	1.74543	4.60201	2.35107	5.3363	1.76723
720.5771@1.6308	1.47673	0.485628	1.15924	1.22037	1.18152	1.02688	0.849302	0.340972	0.595177	0.667575	1.13945	0.635345
720.5976@0.9718	0.129888	0.0939454	0.130378	0.107591	0.132389	0.0812467	0.173146	0.0776088	0.152972	0.120276	0.134217	0.139523
720.6052@0.9367	0.107478	0.160293	0.0875194	0.0995935	0.0733802	0.0981264	0.0869929	0.0495729	0.069765	0.124912	0.100261	0.471285
721.5557@4.7975	0.000983707	0.00241566	0.000983707	0.00496409	0.00196741	0.00850049	0.0238322	0.0145494	0.028133	0.0159271	0.0199453	0.0303946
721.9886@0.7128	0.0833606	0.00801998	0.0598763	0.10477	0.0268315	0.123267	0.0488099	0.00400999	0.0300821	0.0625781	0.082365	0.00911071
PI(39:6)	2.74763	1.12384	2.05401	2.8725	1.65867	3.75099	1.57384	0.560374	1.47854	1.3741	1.5905	1.1339
PI(O-40:6)	3.08522	1.43333	1.45379	1.37166	1.94424	1.8269	3.24834	2.23595	3.24019	1.76872	2.6203	2.64027
723.9848@0.7141	0.266213	0.0325756	0.174982	0.286449	0.0907769	0.321267	0.166936	0.0101374	0.103164	0.186111	0.213212	0.0426457
724.5256@1.5409	0.634335	0.949035	0.495501	0.67278	0.526939	0.920385	0.262335	0.16224	0.230285	0.274645	0.273407	0.589128
724.5495@1.5347	2.36897	1.89464	2.0993	2.15431	1.90546	1.96201	1.64184	2.12947	1.7654	1.86711	1.80004	2.50749
724.8961@2.7013	0.21173	0.416136	0.449108	0.588206	0.568623	0.33457	0.331336	0.0722981	0.522573	0.446628	0.377361	0.530152
PI(39:5)	1.34939	0.464344	1.49327	1.80534	1.31037	1.9373	1.58472	0.6229	1.31466	1.3368	1.44995	0.506189
725.3987@2.7204	0.197427	0.357967	0.427486	0.490042	0.534804	0.565291	0.291406	0.338405	0.498268	0.43116	0.374102	0.462311
725.5237@1.4862	0.544128	0.796208	0.452656	0.531515	0.514238	0.570238	0.333664	0.250371	0.279432	0.361241	0.281775	0.621063
725.6409@0.9709	0.102302	0.0711107	0.0585011	0.0858787	0.0939963	0.0534915	0.0985462	0.0520287	0.0774151	0.0470648	0.091293	0.0750887
725.899@2.714	0.13352	0.0936363	0.153127	0.186869	0.196764	0.194046	0.114202	0.0303318	0.190565	0.148332	0.126854	0.174403
725.982@0.7194	0.290686	0.0373464	0.190972	0.325734	0.10251	0.368463	0.184433	0.00867069	0.116137	0.20452	0.25244	0.0421959
726.3597@0.9068	0.0324429	0.0288684	0.0112036	0.0444154	0.0346771	0.0373479	0.0571232	0.0271712	0.0366641	0.0271938	0.0227461	0.0224073
726.6388@0.9596	0.0774478	0.0539129	0.0473059	0.0505809	0.0521574	0.0442818	0.0581072	0.0280204	0.0452141	0.0326727	0.0541385	0.0470476
727.3756@2.8335	0.0474008	0.14509	0.183794	0.194354	0.195625	0.203417	0.139863	0.35716	0.223578	0.191261	0.14167	0.219937
727.8754@2.8068	0.0881096	0.106786	0.0390655	0.14252	0.127403	0.16175	0.0883925	0.270363	0.155572	0.116001	0.107791	0.149364
PGP(18:2(9Z,12Z)/22:5(4Z,7Z,10Z,13Z,16Z))	2.11404	2.7823	0.994458	0.651239	1.48446	2.27286	0.771135	0.867314	0.80364	0.965273	0.688432	1.00401
[truncated: 520 more rows]

## Sheet: Means
Metabolite	Infected with CEV	Infected with CEV.sd	Not infected	Not infected.sd
100.0148@10.9648	2.5345	0.669193	4.02606	0.438821
100.0646@4.421	0.238594	0.12894	0.416116	0.103855
1000.9245@0.9204	0.139176	0.0455842	0.334621	0.160509
225.0375@5.2976	0.122643	0.0315767	0.0346343	0.0136441
1001.6866@1.0388	0.0444454	0.0342602	0.04916	0.0176864
1002.0997@2.1299	0.064993	0.0114726	0.0658031	0.0169445
1002.19@1.0386	0.0442544	0.0336171	0.0493434	0.0227635
1002.692@1.0288	0.0360607	0.023994	0.0377432	0.0129928
1003.6112@1.3915	0.0717193	0.0232936	0.0778126	0.0185444
[PA] 1,2-diacyl-sn-glycero-3-phosphate	0.0972939	0.0320224	0.154486	0.0535352
(1/2,5,6)-2-(3-azibutylthio)-5,6-epoxy-3-cyclohexen-1-ol	0.162369	0.058232	0.0182125	0.0228787
1008.6505@1.6161	0.354402	0.0797152	0.420653	0.0857331
1009.0136@0.9858	0.314236	0.160461	0.333458	0.0672179
100.934@0.2543	0.728065	0.358614	1.00432	0.620373
1009.6553@1.5822	0.176495	0.0187755	0.201389	0.0262987
1010.5323@1.0313	0.0755466	0.0632839	0.0996951	0.0553325
1010.6366@4.8236	0.0328729	0.0144555	0.00549687	0.00321018
1011.03@1.4736	2.30653	2.02996	1.06774	0.531836
1011.6328@4.8232	0.0239776	0.0158148	0.00163213	0.00285923
1011.7359@1.4851	0.174164	0.0285303	0.0822403	0.0276127
1011.7586@0.7392	0.138262	0.0363139	0.0875184	0.0139776
1011.7613@0.8994	0.0362762	0.00904168	0.0207837	0.00484335
Creatinine	1.11912	0.98755	2.74366	2.43472
1014.545@2.2711	0.19322	0.0523973	0.209015	0.11687
1015.7111@0.957	0.0334175	0.0449342	0.0496262	0.0339773
1016.6768@1.8177	0.192336	0.0349738	0.0938619	0.0356354
1017.5926@1.5846	1.28751	0.388902	1.2519	0.271022
1018.5292@1.373	0.0617937	0.0127222	0.135099	0.0295978
1018.6722@1.6378	0.380258	0.0953861	0.251327	0.0393654
102.0327@4.6212	3.35268	1.61297	2.51778	0.535956
1021.1439@4.8313	0.0460447	0.0103337	0.00821071	0.00696066
1022.5477@1.6204	0.189683	0.095035	0.164451	0.0341108
1022.6176@4.8105	0.0426628	0.0185869	0.00358717	0.00382964
1023.702@1.0471	0.0321338	0.0238574	0.0299523	0.0106433
1024.2034@1.0427	0.0311293	0.0256493	0.0368486	0.0179375
Isoleucyl-Proline	1.04269	0.452068	1.18696	0.548269
1024.7049@1.0421	0.0250672	0.0212115	0.0298448	0.0119623
Hexanal octane-1,3-diol acetal	2.52482	0.930102	3.75875	0.841946
102.9893@0.1628	0.217663	0.0769279	0.335233	0.10206
1032.6538@1.6087	2.69146	0.628105	2.66174	0.484994
1036.5389@1.5675	0.164943	0.0339285	0.369191	0.0689757
1037.0442@0.9074	0.126069	0.0459873	0.059744	0.0219658
1039.4998@0.9792	0.0309895	0.00844352	0.0374908	0.0109776
1039.768@1.4786	0.208641	0.0576589	0.0825736	0.027072
104.0121@0.9616	0.248735	0.194602	0.806364	0.838215
104.0121@3.6045	1.41255	0.150468	1.00172	0.114161
104.0121@4.5403	2.3704	0.905165	1.55429	1.35773
104.0485@1.2078	9.39509	6.24842	2.10387	1.25879
104.0485@1.6107	14.2126	7.57617	2.18462	1.47684
Ile-Val	0.126079	0.0580333	0.202234	0.120638
1043.6083@1.3744	0.204846	0.0582297	0.199417	0.0447315
1043.6993@1.7913	0.0286854	0.0107764	0.01921	0.00417547
1043.7808@0.9387	0.0277907	0.00720321	0.0319081	0.00742927
1044.5926@1.5982	1.40866	0.400113	1.36499	0.289966
Isobutyryl-L-carnitine	1.74495	0.734471	0.33513	0.384756
1046.2178@1.0454	0.0225186	0.0194542	0.0249016	0.00962988
1048.6196@0.9915	0.0802548	0.0263619	0.0951994	0.02108
105.0437@6.4193	6.10015	2.41467	1.53368	0.374562
1058.669@1.6091	0.594374	0.193412	0.511098	0.143542
233.9864@0.4829	0.527422	0.0905418	0.607662	0.205146
106.0257@11.1675	1.5423	0.252738	1.7942	0.628844
106.0277@2.2887	13.2148	2.59383	16.1484	2.78068
1064.6743@1.801	0.0529125	0.0240096	0.0335516	0.0145193
1065.8254@0.9387	0.0416167	0.00914082	0.0464334	0.0100596
1066.7372@6.0595	0.00695555	0.00655517	0.0250818	0.00477673
1067.5289@0.9788	0.0245277	0.0101247	0.0246653	0.00698401
1068.6256@1.2731	0.323763	0.110773	0.444107	0.11314
1068.6259@1.6104	0.325045	0.0310397	0.617094	0.291848
1071.705@1.0388	0.126784	0.0284894	0.0741689	0.0140007
1073.1418@4.8228	0.0199753	0.0120855	0.00733784	0.00331001
108.0431@4.6299	0.896648	0.558798	0.48822	0.129422
1085.6149@4.8105	0.0475972	0.0286435	0.00115906	0.00152456
1087.6345@1.3873	0.0970994	0.0258563	0.0949624	0.0224861
8-[(Aminomethyl)sulfanyl]-6-sulfanyloctanoic acid	0.418848	0.183099	0.273967	0.257049
3-Hydroxy-carbofuran	1.27466	1.22761	0.878455	0.15787
109.0209@5.7398	0.84193	0.31626	0.13055	0.0172856
1090.2817@0.9775	0.0299075	0.0155039	0.0254636	0.00920761
1091.8358@0.9494	0.0502402	0.0124693	0.0513063	0.0149205
Benzyl cinnamate	1.15278	0.914662	0.137795	0.0505553
238.1417@1.3135	1.60138	0.998758	1.68448	0.455886
1096.6049@4.8104	0.0316644	0.0105943	0.00176165	0.00168961
1102.747@1.0287	0.0363356	0.0161987	0.0247374	0.0101869
1104.7611@1.0261	0.0580552	0.0114402	0.0432464	0.00762986
1105.6449@1.6137	1.44096	0.401179	1.3748	0.28745
1108.6549@1.6474	0.106723	0.0183746	0.096408	0.0215452
1109.6105@0.9596	0.0714728	0.0169857	0.0823537	0.0114653
1109.6153@0.9628	0.0180195	0.00368066	0.0203117	0.00347932
Flavidin	0.0275411	0.0389215	0.013597	0.0258087
1110.6008@1.6502	0.235336	0.112056	0.198904	0.0440608
1111.6267@0.9596	0.195491	0.0705749	0.197783	0.0526445
1111.6325@0.9528	0.0617022	0.0205861	0.0643522	0.0190721
D-glycero-L-galacto-Octulose	16.0149	8.02131	9.74123	1.89976
1113.7505@1.0218	0.0539471	0.0163299	0.0292796	0.00629027
240.1474@3.9760	0.329082	0.0922468	0.166835	0.0510383
1114.7504@1.0176	0.0386986	0.00922617	0.0373928	0.0161334
1116.759@1.038	0.571383	0.10207	0.386637	0.156637
1116.7631@1.0304	0.213342	0.0465933	0.130594	0.0433689
L-Proline	9.54821	5.57401	10.0417	11.1017
1118.9165@10.9679	0.0115305	0.00532313	0.0402438	0.00271821
1119.624@2.3241	0.135441	0.069775	0.160021	0.0369381
111.9724@11.0711	0.0837231	0.0271599	0.0772411	0.0198594
111.984@0.796	0.154294	0.0886466	0.222403	0.121293
5-Methyldeoxycytidine	0.0875793	0.0675407	0.327834	0.133511
1124.1746@4.8268	0.0610481	0.0194566	0.00824456	0.0106997
1125.1307@4.8106	0.152626	0.138677	0.00455391	0.00301359
2,3-Dihydroxy-1,3-diphenyl-1-propanone	0.0654167	0.0335066	0.0178931	0.00532059
1130.7434@0.856	0.0362011	0.00804226	0.0281725	0.0103396
2-Carboxy-4-dodecanolide	0.297915	0.138562	0.371982	0.146232
1131.6608@1.3986	0.0467723	0.0149168	0.0443623	0.0117493
1131.8338@0.9271	0.037418	0.0103681	0.0477824	0.0134544
7(14)-Farnesene-9,12-diol	0.815521	0.29727	1.06361	0.199063
1134.3076@0.982	0.0224951	0.00965386	0.022249	0.00879171
1134.6656@1.6983	0.067321	0.0293739	0.0341042	0.0154146
1135.6274@0.9485	0.0616936	0.01707	0.0920336	0.0214213
1135.6318@0.9529	0.0567142	0.00675949	0.0709028	0.00782569
1135.8632@0.9528	0.0438883	0.01335	0.045542	0.0140507
Cytidine	0.119425	0.0739746	0.544623	0.222526
113.9632@14.8179	0.0881755	0.0761837	0.160191	0.0886679
N-Undecanoylglycine	0.0242835	0.0175358	0.0694505	0.0236226
114.0326@4.6277	2.81352	1.87976	1.68589	0.410778
Uridine	3.31639	2.96976	11.6436	3.68323
1149.6711@1.6363	1.41008	0.374078	1.35896	0.305577
115.0642@4.6822	0.714246	0.573055	0.742082	0.768664
1150.703@0.9272	0.0149725	0.00819698	0.0291219	0.0134692
6-aza-uridine	1.49247	0.426828	1.40002	0.201888
1154.2386@4.4198	0.0379798	0.017691	0.00674419	0
1154.6266@1.6665	0.254094	0.1235	0.219258	0.045972
Isovalerylcarnitine	1.30184	1.11386	0.175977	0.194702
1156.6908@1.1029	0.105771	0.0895058	0.149936	0.0919137
1158.7753@0.8529	0.0987044	0.0223919	0.0763697	0.0195753
115.9439@0.4431	1.79732	0.689748	3.29974	0.528729
115.944@2.5792	2.10246	0.827118	4.35572	4.8304
116.0121@0.7829	3.99447	8.69174	6.09443	4.42235
116.012@5.0375	0.468085	0.191817	0.794803	0.702735
116.0484@0.9074	13.7989	5.20859	6.7141	2.52803
1160.7856@0.8495	0.0633805	0.0132789	0.0444885	0.0154858
1161.7904@0.8625	0.0408444	0.00885349	0.0284322	0.00755994
1162.7592@0.9472	0.140924	0.0324412	0.150014	0.038094
Asn-Asp	0.663589	0.162672	0.354099	0.0734216
1168.6164@1.6194	0.168028	0.0305741	0.366508	0.0768287
117.0436@14.8244	0.119156	0.0768749	0.209591	0.065371
117.0437@0.3975	1.14335	0.39091	0.988713	0.168189
117.0799@4.9434	4.66813	2.48841	3.8801	1.31058
Cyclic 2,3-bisphospho-D-glycerate	0.0684342	0.0760568	0.118276	0.0735287
1170.9755@13.3419	0.0698789	0.0446024	0.126198	0.0574739
247.9688@4.0518	0.123304	0.0418527	0.0660017	0.0244443
1172.7879@0.846	0.0226523	0.00657442	0.0186227	0.00627782
1174.8472@1.4409	0.0344632	0.00432632	0.044244	0.0041418
1176.6706@1.6492	1.43348	0.368734	1.37318	0.314854
117.9371@13.2114	0.806934	0.557591	1.36645	0.521062
117.9371@2.6243	11.7761	4.10078	14.8578	5.20971
117.9373@14.8244	0.892298	0.876515	1.64732	1.25508
117.9807@14.8179	0.159315	0.103875	0.207552	0.116294
117.9807@3.0058	1.19024	0.293171	2.53478	0.345648
117.9809@1.8868	0.525007	0.350132	2.4094	0.462052
1179.8894@0.9533	0.0327196	0.0134654	0.0382921	0.0126622
118.064@1.0641	4.3841	2.57309	3.63321	2.05292
1183.3349@1.2888	0.0332767	0.00428173	0.0591956	0.0126666
1183.8374@1.3071	0.0417095	0.0115971	0.0681551	0.0153387
250.0293@4.8236	3.64374	1.87811	0.415942	0.344593
1188.771@0.9504	0.128322	0.0174326	0.187545	0.0213637
118.937@13.2114	0.15881	0.121515	0.144079	0.0947638
118.937@14.8179	0.157475	0.129159	0.281526	0.142196
indol-3-ylmethyl-cysteine	0.225878	0.0905708	1.1077	0.132078
Ethanolamine	0.0935105	0.0218225	0.0606628	0.011485
119.0593@5.8447	2.75023	2.38817	1.67922	0.405301
119.074@4.4195	0.482424	0.158016	0.046454	0.0510625
1197.3489@1.2888	0.053568	0.00786156	0.0846434	0.0120593
1197.8945@1.8316	0.0753467	0.0239457	0.0387875	0.0173063
119.9493@6.0593	1.15869	0.229635	1.53885	0.200777
N-benzoyl-L-glutamate	0.0655081	0.0309357	0.119864	0.0132284
119.9777@1.2223	18.0876	1.87692	14.4705	1.08694
Deoxyinosine	0.147139	0.0875399	0.450263	0.118376
2,3-Butanediol glucoside	2.09594	0.662966	2.35406	0.43702
120.9552@0.23	0.109587	0.0485113	0.244423	0.0779605
120.9553@14.0602	0.268631	0.107235	0.403647	0.0622089
120.9553@3.1384	0.147469	0.155725	1.78054	0.389753
1210.3545@1.2629	0.0460118	0.0064139	0.0607645	0.00886778
1210.7567@0.948	0.0284074	0.0149416	0.0211113	0.0105658
FA (16:2)	0.101489	0.0463401	0.0927363	0.0376594
1212.6412@1.6389	0.164679	0.026135	0.349654	0.0741103
121.9381@11.0052	0.0371126	0.0106738	0.0134034	0.00679003
1219.8827@0.9454	0.0398096	0.0143514	0.0445261	0.0120095
L-Valine	114.472	29.9515	44.6887	25.4354
N-Acetylvanilalanine	0.0325896	0.0267672	0.111028	0.0326615
1220.6968@1.6694	1.22021	0.28584	1.17064	0.284149
1220.8445@1.2754	0.0497223	0.0122748	0.0940335	0.0184353
Palmitoleamide	0.0660798	0	0.170118	0.0241225
254.0202@3.5103	0.43059	0.0460709	0.258456	0.0385876
1221.8796@0.9529	0.0395256	0.0113857	0.0359012	0.00922866
1223.8964@0.9533	0.0552706	0.020217	0.0526963	0.0105763
254.1005@3.9767	0.0297792	0.0247247	0.182501	0.135746
123.0805@4.2904	0.334015	0.135908	0.474632	0.0666053
Palmitoleic acid	1.79358	0.925287	1.5646	0.835875
1233.3495@1.2357	0.0396202	0.00871429	0.0541358	0.0120385
Palmitic amide	0.0504826	0	0.164514	0.0580898
256.1094@4.7318	0.0976282	0.0540454	0.0146827	0.0145534
124.9102@0.3248	0.416725	0.292561	0.514201	0.404033
124.9104@1.2795	2.8802	1.10943	4.49856	2.44817
1249.2348@0.9424	0.0667279	0.0250188	0.0195234	0.0122039
125.0158@4.7997	134.601	34.345	37.8783	14.517
1254.9081@1.8528	0.164473	0.0616088	0.10528	0.0615855
1256.6665@1.6615	0.148448	0.0293634	0.313571	0.0691435
5-Methylcytidine	0.0625645	0.029628	0.0137037	0.0110788
Glycerophosphocholine	0.310103	0.199158	0.605688	0.261861
257.1434@3.5993	0.136732	0.133553	0.0766868	0.0493204
Alfafuran	0.246293	0.0916791	0.149384	0.0351238
125.9999@1.0488	29.8899	13.8941	18.8015	4.09497
126.0097@1.399	35.5555	17.4019	58.1929	8.97063
126.0515@11.0431	1.29658	0.382849	1.40522	0.263093
1263.9127@0.944	0.0222014	0.0116692	0.0253596	0.0070991
1264.7229@1.6879	1.05044	0.243785	0.997787	0.243448
126.9079@3.0083	0.837887	0.592906	1.07537	0.49894
126.9079@4.023	1.12955	0.614368	0.359039	0.261508
126.908@1.247	1.40524	0.49363	1.78057	0.318695
126.908@1.495	2.02711	0.545387	2.85089	0.569341
1269.8998@1.6622	0.071208	0.0198975	0.039981	0.0186703
L-Hexanoylcarnitine	0.089453	0.0591837	0.00995785	0.00348452
128.0707@4.4326	0.184866	0.107679	0.424665	0.0622331
1280.9233@1.7905	0.101885	0.0372992	0.0614118	0.0343123
1281.9263@1.7784	0.0720398	0.0284795	0.047003	0.0230834
1287.9108@1.8574	0.0648174	0.022053	0.0374952	0.0153737
129.0437@2.2919	18.8898	7.32999	11.1864	5.41561
Dehydro-4-methoxycyclobrassinin	1.3669	0.118131	0.878933	0.106144
1298.7435@0.9379	0.0288629	0.0118977	0.0455336	0.0107459
1298.8792@1.8145	0.0921952	0.0441647	0.0592963	0.0333107
130.0277@1.0617	1.17323	0.908621	0.998204	0.314139
Streptidine	8.37998	8.47635	2.02442	4.71111
130.0641@0.8788	106.42	35.0653	44.7591	19.777
1300.6927@1.6846	0.126824	0.0241712	0.271127	0.0600255
1300.8934@1.8398	0.395103	0.164752	0.29477	0.162906
263.0697@1.4638	4.29206	0.777123	8.52703	3.13291
1305.9216@1.7935	0.0285474	0.0125069	0.0243854	0.0131668
1308.0032@1.8316	0.0280602	0.00762621	0.00664751	0.00727204
1308.749@1.7018	0.889872	0.17994	0.848575	0.213586
13088	0.20417	0.133733	0.0427433	0.0170604
264.0529@1.8607	0.79792	0.329771	0.510805	0.194061
131.0594@5.6351	0.374279	0.134018	0.641503	0.273693
131.0595@5.5761	0.2287	0.288809	0.916903	0.437505
1313.9211@1.8057	0.0486972	0.0162187	0.0286998	0.011017
1314.9173@1.8162	0.0716695	0.0284456	0.0553285	0.026912
L-Homoserine	3.03299	1.79325	1.6863	0.615611
131.9654@1.2861	10.1963	3.33312	8.80966	3.0358
131.9657@1.6486	8.20499	3.59211	17.2546	5.62157
131.9797@0.9889	0.0372772	0.0171437	0.0359747	0.00605171
5'-Dehydroadenosine	0.449435	0.171612	0.395346	0.0327431
1326.9083@1.755	0.356293	0.155676	0.22795	0.124729
SB 200646	0.0900178	0.0887067	0.150171	0.05007
133.0114@5.7445	0.162398	0.0884772	0.0816752	0.011428
266.1556@2.5923	1.34591	0.739448	1.96333	0.368968
1331.9337@1.7551	0.0324287	0.0119203	0.0282248	0.0125849
4-Hydroxy-3-methoxy-2,10-bisaboladien-9-one	0.368401	0.0786815	0.505601	0.0652771
2-Amino-4-oxo-6-(1',2'-dioxoprolyl)-7,8-dihydroxypteridine	18.3828	2.26198	7.68981	0.826145
Adenosine	0.0147238	0.0172439	0.0432617	0.0125921
133.876@1.171	0.142898	0.0988206	0.32079	0.140469
133.876@4.1087	0.593773	0.585744	0.477689	0.486581
133.9083@1.1974	0.272974	0.204329	0.841363	0.586813
133.9626@2.9191	0.785244	0.269216	2.32544	0.188145
133.9627@1.6551	3.13698	1.24276	7.05038	1.12049
134.0174@6.0094	0.048253	0.0174081	0.0408623	0.00868476
1340.9313@1.7541	0.0348545	0.0135066	0.0230986	0.010611
Inosine	0.583194	0.203267	4.57483	0.760866
1344.7179@1.7107	0.112185	0.0270446	0.236843	0.054389
135.0411@5.817	0.239011	0.198088	0.0988687	0.169993
FA methyl(16:1)	0.254023	0.161327	0.232935	0.223504
1351.9104@1.748	0.0401508	0.0181371	0.0347823	0.0171708
1352.7754@1.7254	0.63661	0.126791	0.607352	0.159831
1352.9226@1.7422	0.0850647	0.0362417	0.0538823	0.0256917
135.8734@4.0422	0.846675	0.479875	0.809515	0.326842
135.8735@1.1686	2.25044	5.01454	5.46749	8.14001
1358.9158@1.6941	0.039276	0.0153339	0.0210916	0.00824025
135.9027@3.3369	0.683984	0.235623	1.83258	0.130772
135.9029@1.2069	18.7028	1.96414	29.2496	8.50423
1360.9014@1.8609	0.0656386	0.0243033	0.0449101	0.030509
1362.8817@1.7825	0.0789806	0.0272815	0.103071	0.040062
136.979@0.4232	0.892747	0.336466	0.911517	0.447035
6-Hydroxyl-1,6-dihydropurine ribonucleoside	1.10166	0.73414	0.677536	0.136469
1372.8928@1.6951	0.243408	0.117281	0.16803	0.0885635
Nonyl octanoate	0.74599	0.310478	0.657771	0.408675
(S)-14-Methylhexadecanoic acid	0.0892072	0.127178	0.11602	0.0777821
1377.1014@1.5365	0.0660513	0.0244789	0.0450775	0.0150827
1377.9224@1.6983	0.0288579	0.0119958	0.0208226	0.00972534
137.9@3.3237	0.225353	0.0558781	0.608165	0.112374
138.0105@10.6444	0.187026	0.0203119	0.222282	0.0425715
1-Phenyl-3-(phenylsulfonyl)-2-propen-1-one	0.572742	0.0601827	0.237352	0.0274593
phenyl-1-thio-&beta;-D-galactopyranoside	0.208423	0.0910916	0.0706635	0.0499616
1388.7439@1.7303	0.0908141	0.0192504	0.188923	0.0424033
[FA hydroxy(16:0)] 4-hydroxy-hexadecanoic acid	0.580191	0.307957	0.529141	0.266957
1396.8014@1.7405	0.42766	0.0826015	0.405048	0.108893
1398.9088@1.6879	0.0587372	0.0320983	0.0305858	0.0181164
139.9959@11.0954	1.13139	0.341859	0.84643	0.203137
1405.1334@1.5185	0.187617	0.0530356	0.122322	0.0408874
140.9916@3.3979	0.0394373	0.0230154	0.0109074	0.00382026
140.9938@3.4241	0.0986393	0.0498968	0.066899	0.0248723
141.0403@5.9963	0.0584282	0.0385011	0.0301112	0.0111503
1415.1179@1.517	0.0648301	0.0138388	0.0467715	0.0180563
1420.1404@1.5192	0.0334559	0.0124609	0.0170138	0.00529067
142.0255@10.9648	273.137	57.0542	438.967	26.2461
1420.7897@1.7902	0.0461032	0.0260943	0.0390925	0.0122375
Niacinamide	0.0529991	0.0858482	0.467679	0.125537
1426.1221@1.5038	0.113261	0.0232365	0.0842695	0.0265773
Magellanine	0.186356	0.155728	0.292397	0.137394
1432.1296@1.508	0.0376786	0.00962626	0.0375726	0.0134734
1432.7709@1.7629	0.0798624	0.0151507	0.156401	0.0392805
1434.1147@1.5326	0.0983527	0.0294155	0.0628739	0.0257565
1442.1507@1.5236	0.158054	0.0408794	0.130241	0.0322835
Dehydroxymethylflazine	2.83235	1.35274	1.72722	0.605526
1449.0878@1.3528	0.135806	0.0312987	0.113609	0.0185277
144.9996@0.8029	0.152337	0.232734	1.09734	0.512203
145.0115@10.9657	0.204331	0.0957989	0.409045	0.0901495
2-ethyl-1,5-dimethyl-3,3-diphenylpyrrolinium (EDDP)	0.0917715	0.0272169	0.124129	0.011631
145.9184@10.9993	0.0246329	0.0062751	0.0136707	0.00352287
1460.1323@1.5133	0.0952239	0.0188671	0.0734259	0.0240775
1462.1428@1.5107	0.264881	0.0538738	0.197274	0.0570418
1463.1014@1.2641	0.115193	0.0174788	0.111486	0.0118758
Linoleamide	0.743557	0.893707	1.03557	0.210038
1468.1036@1.522	0.0728281	0.0229333	0.0753849	0.0202844
1-Pyrroline	0.198139	0.110646	0.200299	0.1912
1470.1742@1.5107	0.447598	0.105661	0.394223	0.126348
147.1065@6.9909	0.252887	0.0905245	0.0919138	0.0329354
1472.1244@1.4694	0.0903177	0.0264426	0.0736757	0.0194356
1474.1347@1.4659	0.0811751	0.0173871	0.0569873	0.0157149
1475.1287@1.3601	0.123483	0.0131909	0.0822798	0.0152968
[FA (18:2)] 13E,17-octadecadienoic acid	1.03339	0.730246	1.5363	1.29942
1476.1338@1.3396	0.107702	0.0195965	0.0728692	0.0146153
1477.1373@1.3384	0.189803	0.0327937	0.115012	0.0208362
1479.1168@1.5082	0.0493561	0.0127331	0.0849682	0.0310603
147.9741@0.1974	6.79371	1.46263	3.21777	2.34231
147.9742@0.788	0.240119	0.318374	3.26708	2.41555
1480.118@1.5017	0.0448483	0.0101404	0.0774301	0.0340176
1481.1185@1.5082	0.0421775	0.0112703	0.0696392	0.026463
Phenylmethanethiol	0.357661	0.0937126	0.423602	0.123744
2-Amino-1,2-bis(p-chlorophenyl)ethanol	0.951987	0.108669	0.28546	0.0696626
1487.0989@1.3112	0.0626726	0.0129325	0.0546937	0.00775071
Oleamide	0.816735	0	2.41264	0.659371
149.0064@6.4428	0.16329	0.0559403	0.0356523	0.0135155
1491.1253@1.324	0.502468	0.0908837	0.33956	0.0973221
2-Aminoadenosine	0.737686	0.322375	0.476649	0.102791
1494.1196@1.4601	0.101721	0.0231363	0.150859	0.0111748
1494.1367@1.3783	0.272214	0.0670299	0.204917	0.0380039
1497.112@1.3219	0.207633	0.0431352	0.186977	0.0391604
1498.1108@1.5213	0.0770215	0.0156094	0.149317	0.0229703
Oleic acid	15.8731	4.74935	17.6413	6.72275
1500.1615@1.3886	0.275135	0.0554282	0.205551	0.0474734
1502.8842@1.7902	0.119858	0.0186212	0.116287	0.034762
1503.1467@1.3311	0.148573	0.0230027	0.102623	0.0210213
1506.1387@1.3985	0.206355	0.0416266	0.14886	0.0337925
150.6183@10.1477	0.160727	0.117668	0.033117	0.0179304
1506.8368@1.8283	0.0655085	0.03509	0.0574239	0.0188806
Guanosine	0.246136	0.188389	0.487862	0.223979
1511.1882@1.3018	0.523885	0.0965661	0.359089	0.0485913
Octadecanamide	0.0537065	0	0.134559	0.0235178
1515.237@1.4937	0.0875509	0.0273093	0.0298414	0.00998591
1516.1278@1.3105	0.152406	0.031347	0.160687	0.0447958
152.035@3.1147	5.40576	9.24124	0.770849	0.215862
1522.8529@0.9469	0.0263893	0.00369971	0.0286956	0.00374269
1523.1298@1.3204	0.516115	0.09336	0.34901	0.056988
1525.2184@1.4816	0.0689986	0.0172151	0.0434638	0.0111032
Stearic acid	31.2407	39.4929	22.2918	20.4251
1527.0904@1.3205	0.0874073	0.00871763	0.134048	0.0171117
1528.1327@1.2913	0.300141	0.0618921	0.288073	0.0765047
1528.8805@1.8069	0.0718248	0.0116736	0.0671917	0.019807
1529.1496@1.3147	0.11391	0.0251846	0.102094	0.0168481
152.9834@5.7269	0.0256476	0.00852095	0.00658355	0
Taurine	30.8087	13.0593	6.91354	4.00398
1531.1542@1.3146	0.121002	0.0314575	0.10718	0.0185254
285.1456@5.0084	0.114671	0.103626	0.259673	0.139671
1534.1499@1.4786	0.199588	0.0384787	0.143411	0.0362107
1534.1789@1.2633	0.667565	0.164324	0.604622	0.0980421
1535.089@1.3154	0.0465562	0.0142782	0.0876521	0.0189058
1536.119@1.4628	0.073978	0.0170044	0.11443	0.0213775
1537.1135@1.3006	0.975282	0.242098	0.845115	0.230945
1538.1173@1.4543	0.0517947	0.0113507	0.0838857	0.0112912
1539.1242@1.2878	1.35605	0.308599	1.47673	0.384936
3-Methylcytosine	0.0446273	0.0464475	0.296023	0.121914
154.1468@4.4421	0.577194	0.533618	0.299635	0.147306
1542.1409@1.2955	0.443485	0.108904	0.483386	0.098527
1544.0968@1.5213	0.16521	0.0320462	0.327424	0.0542231
1544.1525@1.2861	0.208639	0.0446055	0.232292	0.0531103
1544.2137@1.4623	0.107347	0.0308777	0.0659623	0.0209466
1546.1559@1.3908	0.372858	0.0779989	0.318924	0.0721947
7,3'-Dihydroxy-4'-methoxy-8-methylflavan	0.194871	0.0990885	0.592603	0.140269
1549.0779@1.3076	0.0853162	0.0141551	0.172881	0.0232587
1551.1498@1.2849	0.865449	0.195826	0.5807	0.0867356
155.1491@4.4962	0.0575794	0.0554555	0.0257724	0.0164173
1554.108@1.3097	0.127012	0.0267992	0.206579	0.0445146
1555.1171@1.3147	0.239279	0.0302256	0.356969	0.0408742
1556.1199@1.3338	0.23301	0.037106	0.353029	0.0404601
1557.1163@1.3205	0.194843	0.0279737	0.308695	0.0236132
287.0591@6.0204	0.36292	0.146949	0.3137	0.0636353
1558.1144@1.4014	0.160973	0.0299352	0.254164	0.0215661
1559.102@1.2766	0.264753	0.0962355	0.466824	0.158044
156.01@14.8309	1.12062	1.27936	3.07812	1.48679
1561.0986@1.2945	0.119369	0.0297086	0.187817	0.026596
1563.1171@1.2953	0.187408	0.0317963	0.385973	0.0536779
1563.1304@1.2494	1.76934	0.608457	2.65818	0.793025
1565.1413@1.2757	4.06293	1.0376	3.59418	1.00903
288.0471@3.4936	0.955684	0.0902799	0.332715	0.0445384
1570.1485@1.2692	0.32132	0.0746713	0.31758	0.0367344
1571.1319@1.2592	0.72595	0.178465	0.644386	0.114514
1571.1871@1.2622	1.58213	0.346952	1.36621	0.328813
1572.1246@1.5343	0.107147	0.0315166	0.193921	0.020385
1572.2503@1.4466	0.127965	0.0251404	0.0548783	0.0141884
1572.9073@1.8232	0.0440949	0.00799244	0.0412087	0.0127348
1573.0827@1.3076	0.1978	0.032016	0.351802	0.0544948
1573.1715@1.2106	3.68378	1.17399	3.78859	1.09312
1575.1334@1.261	1.49398	0.471164	1.27444	0.344647
1578.1026@1.295	0.138222	0.0309208	0.288359	0.0243047
1579.11@1.2972	0.126397	0.0220656	0.222906	0.025611
1579.1639@1.275	0.661738	0.169045	0.532549	0.118926
3-Buten-1-amine	2.34881	0.935919	2.0379	0.662261
1580.1154@1.2952	0.0886037	0.0181639	0.135334	0.0180285
1580.1785@1.469	0.0731178	0.0284519	0.146017	0.0461712
N-(6-Oxo-6H-dibenzo[b,d]pyran-3-yl)methanesulfonamide	7.81762	0.878763	3.24925	0.379531
Acronycidine	0.250285	0.0415366	0.353892	0.0623383
1581.1222@1.3082	0.103935	0.0135469	0.171123	0.0292542
1581.1676@1.2849	0.482968	0.131552	0.363382	0.0726911
1582.1192@1.4299	0.143799	0.0261043	0.244485	0.0298156
1582.1684@1.279	0.306418	0.0848795	0.236741	0.0437267
1585.1026@1.2771	0.147393	0.0363845	0.37622	0.0689168
1585.2001@1.1912	0.476624	0.105377	0.313312	0.0480595
1586.1188@1.3884	0.124225	0.0234909	0.17171	0.0163796
2-(4-Hydroxyphenyl)naphthalic anhydride	0.282712	0.0279684	0.452388	0.0854571
1586.6244@1.3156	0.0237009	0.00557988	0.0298564	0.00540692
1587.1157@1.3073	0.181821	0.0429514	0.249426	0.0158233
1590.1434@1.2488	0.78841	0.225311	0.966707	0.269542
159.0283@2.5406	0.058766	0.0224253	0.390895	0.291403
159.0289@4.6144	0.0714593	0.0252555	0.114391	0.066061
L-N-(1H-Indol-3-ylacetyl)aspartic acid	0.13363	0.100504	0.563575	0.266934
1591.1557@1.2622	1.79896	0.531009	1.58251	0.429346
1594.1741@1.2622	1.08435	0.245073	0.957287	0.220126
1595.0753@1.307	0.0667245	0.00793602	0.155241	0.0453108
1595.1698@1.2622	0.730841	0.171789	0.623422	0.124363
1596.1584@1.2308	0.429933	0.10413	0.33899	0.0441077
1597.3168@1.4428	0.0541773	0.0181782	0.0131182	0.00639197
1598.6247@1.3008	0.0291605	0.00403144	0.0294636	0.00782435
1599.1849@1.1871	1.0794	0.421276	0.82968	0.284635
1599.6291@1.2888	0.0311551	0.00484797	0.0367827	0.00794431
1601.1054@1.294	0.485632	0.0701851	0.854429	0.100194
1601.6363@1.2947	0.0254313	0.00944872	0.0330562	0.00632788
1602.1617@1.2403	0.351035	0.099257	0.341412	0.0631566
1603.1638@1.2754	0.298827	0.0754814	0.276552	0.0481222
Mesembrinol	0.133231	0.0707077	0.15225	0.0687334
1605.1727@1.2629	0.220982	0.0517156	0.199996	0.0402001
1606.1194@1.2842	0.0843432	0.0112851	0.149473	0.026189
1607.1902@1.2171	0.215013	0.0752135	0.182327	0.0346843
1608.1753@1.2349	0.157768	0.0361262	0.127217	0.0259047
1609.1072@1.2818	0.0873821	0.0187238	0.140824	0.0251936
160.9473@14.191	0.577687	0.31151	0.761558	0.413648
160.9473@3.2731	0.0146769	0.00513585	0.269984	0.0660585
161.0429@4.9682	0.134969	0.079614	0.174116	0.0869394
1613.1196@1.2992	0.0833356	0.0133484	0.124625	0.0305285
1613.145@1.2188	0.204042	0.0927822	0.173429	0.0566515
1618.2308@1.4564	0.189	0.0339621	0.0985181	0.0164085
161.9436@3.2454	0.423559	0.425192	1.74381	0.427169
Thr-Ser-Ser	9.56386	1.58537	13.8753	0.720782
1621.184@1.2117	0.245179	0.0424302	0.19138	0.0276806
1622.1787@1.209	0.169789	0.0321086	0.129834	0.0183462
N-vanillyl nonanamide	0.14391	0.119378	0.224113	0.110171
1626.1082@1.2731	0.0890836	0.0165329	0.175068	0.0391248
1627.1193@1.2821	0.15175	0.0287966	0.26174	0.0394838
1628.1252@1.2806	0.127838	0.0240205	0.213902	0.0397779
1628.1671@1.2076	0.317316	0.0838122	0.271267	0.0575256
1629.1308@1.2771	0.147337	0.0258855	0.244381	0.0334582
1630.1355@1.2816	0.113232	0.0233296	0.186574	0.0282396
163.0219@5.8526	0.031347	0.0255937	0.0248168	0.0124463
(9Z,12Z,14E)-16-Hydroxy-9,12,14-octadecatrienoic acid	0.0614555	0.0439379	0.0870335	0.0270369
1631.1956@1.1814	0.15904	0.0383913	0.118988	0.0279182
1632.1316@1.2681	0.0612986	0.00757486	0.0920411	0.0071009
1632.2468@1.4438	0.039051	0.0097225	0.0388563	0.0132504
1635.11@1.2608	0.0909449	0.0198875	0.145068	0.0202475
1636.113@1.2667	0.0672375	0.0160465	0.111628	0.0190849
1637.1159@1.2704	0.0593025	0.0122548	0.107151	0.0107138
163.9131@6.1941	0.013925	0.0167468	0.0676084	0.0654223
295.1003@4.4796	0.374	0.141241	0.382221	0.087536
164.0712@1.0237	0.193646	0.142627	0.141932	0.0991844
N6,N6-Dimethyladenosine	0.396374	0.33685	0.275337	0.255072
1642.1709@1.1871	0.327524	0.0884871	0.348435	0.0823767
1643.1869@1.1749	0.303403	0.0885436	0.214951	0.0642279
1644.2439@1.4568	0.0299324	0.00668659	0.0197732	0.00480266
1647.0915@1.2614	0.182426	0.0294969	0.350198	0.06054
1652.1153@1.2552	0.0585893	0.0133009	0.11843	0.0136556
[FA hydroxy(18:1)] octadecynoic acid	1.05718	0.725242	1.07161	0.248569
[FA oxo(5:2/5:0/8:0)] (1S,2S)-3-oxo-2-pentyl-cyclopentaneoctanoic acid	0.191785	0.0543374	0.269042	0.0495303
166.015@4.0534	4.75934	4.58341	0.817522	0.248842
166.0242@4.29	0.0262701	0.0142172	0.00791825	0.015117
1661.1188@1.2296	0.0499131	0.00786912	0.0617118	0.0123872
1664.1585@1.1784	0.160906	0.058646	0.0982125	0.0330623
Ala-Ala-His	0.266028	0.265454	0.262916	0.0935144
Palmitoleoyl Ethanolamide	0.103287	0.0875669	0.404265	0.138778
167.9654@13.3811	0.138373	0.0378441	0.18544	0.0286987
168.0518@6.3279	0.218741	0.1036	0.330353	0.0733848
168.0875@10.9419	0.489632	0.19055	0.15893	0.0850864
[FA hydroxy(18:1)] 9-hydroxy-10Z-octadecenoic acid	4.40837	1.55113	4.81807	0.53163
168.9784@4.8971	0.92968	0.129689	0.627345	0.180237
18-hydroxyoleate	0.260949	0.0885419	0.36256	0.0701087
Gly-Ser-His	0.810333	1.1956	0.571314	0.287038
169.9625@1.0402	0.051791	0.0281613	0.0327591	0.00875925
170.0142@11.046	0.455593	0.142161	0.49511	0.115903
Sphingosine	0.0424847	0.0325064	0.0628668	0.039536
170.069@4.6272	1.59654	0.924442	0.0423366	0.0701195
127.0998@6.4111	1.41247	1.87533	0.152766	0.146013
170.8574@0.9177	0.133561	0.0297108	0.292186	0.0964841
I(-)	0.137236	0.0607206	0.555969	0.130803
171.9581@0.7964	0.0909172	0.0520411	0.0558054	0.0729549
172.0357@1.4855	1.93337	0.780675	1.03217	0.38695
172.0358@1.9407	4.49306	3.62586	5.62017	1.7673
172.0358@3.0178	0.857042	0.885073	1.43474	0.618219
FA hydroxy(18:0)	0.483712	0.118725	0.665666	0.101101
173.0315@4.0582	0.0999153	0.0942609	0.122861	0.0946163
173.8387@4.1118	0.0106049	0.0175258	0.138491	0.057406
173.966@0.488	1.44554	0.565859	1.96083	1.21683
174.0268@0.8637	0.171542	0.0436576	0.0596681	0.0235939
(1S,3R)-Nanaomycin A	0.169381	0.103328	0.284273	0.150827
[Fv] 4,2',4',6'-Tetrahydroxy-3-methoxychalcone	0.496426	0.198503	0.681201	0.148828
Dihydrothymine	0.0967831	0.0683062	0.230522	0.0743242
175.033@5.8122	0.162186	0.147651	0.0855876	0.1456
302.2252@0.9533	3.46748	1.25771	3.16012	0.718302
303.0086@2.3180	0.266112	0.136669	0.0485626	0.040135
2-(4-Methoxyphenyl)naphthalic anhydride	0.121466	0.0453045	0.151361	0.100246
N-Acetylaspartylglutamic acid	0.513868	0.390724	0.914107	0.249926
177.0514@9.9645	0.419684	0.212695	0.0967183	0.146722
177.9917@3.097	0.0976276	0.0727496	0.208593	0.122258
177.9919@1.3456	1.05923	0.453975	0.526203	0.60653
178.1209@10.4342	0.140051	0.0430742	0.196011	0.184908
4-(&beta;-D-ribofuranosyl)aminobenzene-5'-phosphate	0.0503746	0.0094308	0.0668438	0.0206641
Atherospermidine	0.73905	0.6384	0.992589	0.439624
305.0788@4.7866	41.2863	12.4532	12.293	4.2446
Pelargonidin	1.01899	0.24831	1.21349	0.382734
179.852@0.9219	0.0614614	0.0149668	0.213255	0.0943917
180.0116@1.6519	0.230397	0.03822	0.413046	0.0989029
[FA trimethyl,hydroxy,methyl(16:4)] 3,11,15-trimethyl-7-hydroxymethyl-2,6,10,14-hexadecatetraen-1-ol	0.194707	0.143854	0.144009	0.0895048
Histamine Phosphate	0.0163146	0	0.184469	0.11883
dUMP	0.771625	0.100991	0.359547	0.0263233
308.0816@4.7254	0.315984	0.0819412	0.203704	0.0190804
182.0776@5.2842	0.280519	0.153528	0.123368	0.0176865
309.2665@4.2503	0.284306	0.0501973	0.336835	0.101761
182.9576@6.0744	0.0866872	0.0176363	0.114791	0.0201869
310.1680@0.9833	0.15482	0.0646698	0.739304	0.133194
Ethyl oleate	1.61903	0.702954	1.43909	0.802391
183.9971@14.8179	0.328724	0.297573	0.436769	0.303809
183.9976@0.3719	0.0905656	0.163032	0.174099	0.113034
184.0908@5.1912	0.0472377	0.038525	0.00195011	0.00476859
Val-Gly-His	9.35205	6.1867	3.98982	1.29421
N-Undecylbenzenesulfonic acid	1.42798	1.04473	2.03086	0.864676
Pyrroline hydroxycarboxylic acid	0.106705	0.0376995	0.0374052	0.0520629
185.9879@12.0941	0.572525	0.635579	2.10107	0.723476
186.0207@1.874	8.18596	3.30771	8.4507	2.3351
186.1198@1.0195	0.121938	0.0619773	0.0920302	0.054731
187.0535@1.4037	0.55699	0.349274	1.18296	0.251357
129.0790@10.9151	1.83625	0.726283	0.411641	0.207665
187.9818@1.3766	2.81144	1.42661	5.0653	1.0832
188.0997@4.4019	1.26954	0.843847	5.35276	0.714681
189.055@4.336	0.0728532	0.0179146	0.151263	0.0776169
189.1229@5.8197	0.552235	0.488129	0.204453	0.367054
189.1365@5.2263	0.758782	0.172576	0.857751	0.36239
9,10-epoxy-18-hydroxystearate	1.64113	0.35244	1.8588	0.374859
2-Propene-1-thiol	0.0307246	0.0269335	0.0324409	0.0109755
190.0209@6.4454	0.902446	0.310235	0.284792	0.0767793
190.0329@6.3339	0.285141	0.124971	0.33738	0.0967134
Butoctamide hydrogen succinate	2.77858	1.01254	2.00602	0.254613
&Delta;8-phytosphingenine	0.0347582	0.0432534	0.0773574	0.0301268
2-Pentendioate	0.313226	0.153209	0.284537	0.0369194
191.0166@5.6839	0.0505693	0.0279131	0.00697533	0.00535412
(9R,10R)-Dihydroxyoctadecanoic acid	0.119997	0.0318357	0.17586	0.0313647
193.0146@4.7295	0.0140237	0.00669242	0.0343453	0.011556
[FA hydroxy(18:0)] 4,14-dihydroxy-octadecanoic acid	1.15197	0.333327	1.21899	0.208138
317.1243@1.8577	1.08121	0.955493	1.9804	0.669531
193.9753@11.0665	0.0206386	0.0132153	0.0206251	0.00971721
194.0521@1.2448	2.28618	0.871375	2.22177	0.327612
194.1154@1.3262	0.96132	0.847123	0.959124	0.375195
194.981@6.1013	0.0953961	0.0179293	0.0497325	0.0109289
2-Methylpropyl propanoate	99.2156	25.641	42.5663	18.6662
Xylene	0.872345	0.238984	0.944776	0.270039
Epimetendiol	0.171999	0.10904	0.28192	0.108556
195.9136@0.362	0.259753	0.0616917	0.33159	0.0325546
195.9358@6.0145	79.1985	16.2259	82.5177	10.8083
Val-Val-Cys	0.0902986	0.0824252	0.556719	0.36471
Lepidimoic acid	0.798854	0.27028	0.788746	0.0966295
199.0826@4.9565	0.373009	0.321588	0.360364	0.105465
199.0828@4.363	0.294063	0.0869981	0.287506	0.0653282
199.9058@6.0319	0.0345126	0.0105549	0.0534007	0.00727501
200.1162@5.3384	0.22324	0.104154	0.0638572	0.037648
di-&beta;-D-fructofuranose 2,6':2',6-dianhydride	0.282264	0.12601	0.21166	0.0334973
6,8-Heneicosanedione	0.0164605	0.00780634	0.0139844	0.0120913
326.0415@3.3237	0.239677	0.0824797	0.480418	0.0483333
Asn-Gly-His	1.58608	0.667023	0.887765	0.274412
4-Dodecylbenzenesulfonic Acid	2.02377	1.10859	2.75892	0.882289
202.9922@3.1931	0.219863	0.0777172	0.526977	0.12687
Creatine	127.288	84.682	56.0883	80.9415
6-Hydroxy-4-heneicosanone	0.00782627	0.00979794	0.015133	0.0117555
3-methylthiopropyl-desulfoglucosinolate	0.370381	0.176868	0.245987	0.0789324
5,10-methylenetetrahydropteroate	0.613964	0.128066	0.379462	0.19248
Thr-Ala-His	0.174377	0.102895	0.643163	0.507145
328.2412@0.9449	45.6353	17.0769	16.7988	8.09138
MG(16:1(9Z)/0:0/0:0)	0.228445	0.0632709	0.328457	0.0416686
2,4,6-Octatriynoic acid	1.09862	0.321481	0.968342	0.182868
2,2'-(1-phenyl-1H-1,2,4-triazole-3,5-diyl)bis-phenol	2.38346	1.35333	2.39002	0.419079
132.0243@4.7459	4.03104	0.644262	3.21668	0.653104
4,8 Dimethylnonanoyl carnitine	0.0907365	0.0278446	0.301336	0.205776
2-Hydroxy-4-oxopentanoic acid	2.5623	1.22145	1.85663	0.465397
209.0654@6.2887	0.260349	0.169267	0.246981	0.0872837
331.1147@4.7054	0.132401	0.0768427	0.139315	0.0307011
209.9932@4.887	1.08299	0.238939	0.788481	0.372839
D-Leucic acid	0.435675	0.273763	0.283963	0.194771
2-Methyl-5-(8-pentadecenyl)-1,3-benzenediol	0.287654	0.0892411	0.206255	0.0943793
Threo-3-Hydroxy-2-methylbutyric acid	4.14154	3.0417	1.04329	0.57871
211.9922@4.0518	0.205016	0.18153	0.0313541	0.0126963
333.0744@4.5885	0.276422	0.207807	0.176523	0.0629466
212.0669@0.8552	0.973216	0.298187	0.395633	0.246576
334.1029@2.3066	0.418272	0.565976	0.910433	0.392005
Calopogoniumisoflavone A	0.0438277	0.0854115	6.49972	4.67445
Ornithine	0.193009	0.0797093	0.0279158	0.00819904
Glycine	1.09615	0.353972	0.424501	0.112761
213.0317@1.5623	1.63317	1.71451	0.254983	0.0366908
213.0965@4.4656	1.43141	0.799535	1.10596	0.491787
9-chloro-10-hydroxy-octadecanoic acid	2.15918	0.463544	2.55315	0.434535
214.0844@14.8179	0.0334197	0.0434333	0.0429348	0.010444
336.0569@4.0469	4.843	4.40128	0.524589	0.320058
Musanolone D	0.0801985	0.0171138	0.831274	0.43044
215.0156@5.7374	0.0236251	0.00963524	0.0264055	0.0173401
215.0302@3.1278	1.40216	2.10403	0.280924	0.0674065
336.1166@1.4119	0.071123	0.0491721	2.10808	1.45502
215.1878@13.2204	0.00433449	0.00372111	0.0104161	0.00489431
215.9997@1.1786	0.314465	0.0248541	0.191044	0.119495
[FA hydroxy(20:4)] 8,15-dihydroxy-5,9,11,13-eicosatetraenoic acid	0.0229475	0.0136913	0.0220528	0.00586797
336.2650@0.9392	0.315614	0.157211	0.0923023	0.0649161
217.9672@6.0611	0.0792742	0.00890328	0.0847258	0.0121819
Sterebin E	0.287793	0.216267	0.504762	0.198489
Deoxyribose	0.350591	0.132467	0.416723	0.235268
Sulforaphane-N-acetylcysteine	0.0516944	0.0199055	0.0198699	0.00539935
Ala-Gly-Pro-Pro	0.864749	0.398692	0.729761	0.146653
Lys-Pro-Pro	0.756144	0.563089	1.28031	0.437134
4-Ethylbenzaldehyde	0.0318552	0.0178431	0.163449	0.052106
221.0726@1.5166	0.449331	0.147262	0.219101	0.0502142
221.0731@1.1215	0.395357	0.257027	0.430523	0.104296
Stearoylglycine	0.0644948	0.0373282	0.0678559	0.0381652
1,2-dioctanoyl-1-amino-2,3-propanediol	0.498978	0.139439	0.781502	0.289711
225.0313@2.2808	1.27217	0.456446	0.591275	0.289534
225.0749@2.9219	1.88796	0.468611	0.0151864	0.0116573
225.0955@1.1696	0.337225	0.0747349	0.554812	0.193496
344.1712@4.9630	0.170441	0.0980784	0.213721	0.0660765
226.0729@4.4663	4.09917	1.93749	3.2931	0.250045
Ile-Ile-Thr	0.0945827	0.0684282	0.0966639	0.0303939
227.0825@4.3426	0.435654	0.181851	0.428765	0.247958
227.0926@4.6666	50.9239	34.1451	57.7285	20.7534
228.1093@10.9386	1.42244	0.733239	0.425551	0.158209
229.0971@6.0694	1.04896	0.823973	1.1767	0.413533
Hypoxanthine	0.58033	0.260118	6.5563	1.81924
229.9876@6.0093	0.101941	0.0432018	0.0894994	0.0189903
230.0356@10.9797	26.2166	5.72334	46.0975	2.58037
230.0608@3.5197	0.835967	0.136171	0.331186	0.0671756
230.0627@0.7273	0.0425356	0.0107398	0.161668	0.0785056
348.2059@1.0902	0.392573	0.0888035	0.512471	0.117619
231.0096@6.4465	0.0394057	0.0117813	0.0100564	0.00452378
231.0247@4.0564	3.75426	1.54653	1.64563	0.556809
231.0474@6.3279	0.69864	0.356444	0.896182	0.185084
231.0552@4.7184	0.0980687	0.0384809	0.16052	0.0359878
231.0837@10.9386	0.246958	0.115684	0.0570939	0.0216185
Penicilloic acid	2.77623	0.826551	1.57614	0.530242
233.9679@11.0568	0.0351187	0.0154863	0.0334562	0.0085316
233.974@4.0589	0.0281402	0.00953339	0.00636049	0.00378481
234.1579@3.5956	6.01285	3.96556	0.592723	0.81543
234.9431@6.0184	0.154149	0.0401522	0.169725	0.0355588
235.0443@2.5386	0.133897	0.105631	0.104864	0.0626528
236.0536@1.2687	0.815629	0.318655	0.394176	0.131067
[Fv Hydroxy,methoxy,methyl(9:1)] 5-Hydroxy-6-methoxy-3',4'-methylenedioxyfurano[2'',3'':7,8]flavanone	0.232571	0.0916824	0.118419	0.0462694
237.0683@1.9693	0.29734	0.0993249	0.598299	0.266287
354.1637@5.8446	0.0371968	0.074954	0.0692027	0.0836001
239.9206@3.1932	0.0761134	0.0456487	0.50822	0.116545
239.9207@4.0095	0.0406409	0.0341904	0.314979	0.0340713
Leu-Lys-Pro	0.225214	0.0701699	0.323954	0.318085
357.1791@0.8929	0.152227	0.142498	0.511289	0.116514
357.2000@1.7810	3.50793	1.17881	3.78172	0.770846
Miraxanthin-I	0.0442301	0.0287932	0.0514459	0.0242054
243.0459@4.9918	0.0167159	0.0132276	0.0216091	0.0104577
243.0596@5.7924	8.21554	2.31116	5.55992	1.25954
243.0598@6.2622	1.91915	0.421036	1.0249	0.179074
243.0601@4.5758	83.9427	24.478	66.7118	6.26856
243.0899@13.2243	0.0956848	0.0593153	0.178753	0.0566708
Trp-Gly-Pro	9.4418	4.52152	2.76201	3.59001
Trigonelline	0.52873	0.200696	0.225187	0.229361
358.9569@5.9941	0.127656	0.0663603	0.091075	0.0192288
m-Aminobenzoic acid	0.122224	0.105385	1.78084	1.33447
3-Methoxy-4-hydroxyphenylglycol glucuronide	0.041019	0.029722	0.0221147	0.00737796
361.1371@5.2702	0.653286	0.358053	0.0971212	0.0454095
247.1446@4.6942	0.534819	0.497329	0.125847	0.15405
2-oxopropane sulfonate	0.953641	0.735068	0.844137	0.52599
248.0271@3.5401	0.368582	0.0281139	0.108287	0.0188626
248.1483@5.8252	2.59393	1.8472	0.986669	1.60902
363.1090@1.6127	3.05966	0.758005	2.97312	1.53981
[FA (16:0)] N-hexadecanoyl-taurine	0.134503	0.0588419	0.13061	0.0493412
249.0493@3.5235	1.0211	0.23175	0.442279	0.0960414
251.0165@11.0306	0.0141407	0.0106457	0.0205316	0.00866795
251.0916@4.4209	11.5073	8.97289	0.891236	0.661867
251.9696@6.012	0.220572	0.0612134	0.241763	0.0536151
367.0996@1.5012	0.0248842	0.00858062	0.243053	0.115743
O-Feruloylquinate	25.3779	12.0653	10.3896	3.63337
253.0065@4.0435	0.707189	0.273417	0.291775	0.098504
[PA (6:0/6:0)] 1,2-dihexanoyl-sn-glycero-3-phosphate	0.0619198	0.0212144	0.101936	0.0184382
Pro-Val-Gly-Pro	0.21203	0.241054	0.117192	0.0619206
254.0517@2.5531	0.551247	0.266695	0.241202	0.040105
254.0646@4.5777	0.143643	0.0915317	0.144558	0.0255626
5-Hydroxy-7-tetracosanone	0.15237	0.0251607	0.176331	0.0551175
254.9708@6.4762	0.0458639	0.00987916	0.0114455	0.00451076
2-hydroxytricosanoate	0.371535	0.149334	0.075385	0.0274938
picolinic acid-N-oxide	0.0653031	0.0371211	0.112951	0.0340075
257.0619@4.4052	0.06046	0.0650626	0.0405805	0.0113872
257.0856@1.887	0.791517	0.238045	0.957517	0.142601
257.1851@3.5995	0.36375	0.124814	0.135119	0.0855606
257.2441@13.3549	2.11677	0.677089	3.04155	0.452461
257.2441@14.8179	1.10369	0.761712	1.29681	0.546906
(Ac)2-L-Lys-D-Ala-D-Ala	0.155075	0.0804206	0.0216844	0.0308335
N-acetylmuramic acid-1-phosphate	0.0530691	0.0222602	0.0728793	0.0239542
373.1124@2.2968	0.468039	0.50966	0.334157	0.130439
Asn-Gly-Pro-Ser	0.313182	0.171927	0.348525	0.0855925
384.1995@1.7294	3.01739	1.01678	3.17842	0.647004
374.0888@4.8495	3.72361	0.258404	2.01761	0.699935
259.1643@10.8117	0.0194777	0	0.155368	0.124319
259.9903@4.5646	0.247626	0.0708067	0.260641	0.0230654
259.9944@0.2086	0.238541	0.104984	0.220214	0.201248
260.9894@5.9907	0.059469	0.026615	0.043972	0.0122459
261.0307@3.173	0.1008	0.0413932	0.113851	0.0215198
261.0317@3.1343	0.259906	0.104885	0.325442	0.0759618
261.1582@4.4282	0.135153	0.0954816	0.0164612	0.0189121
375.1514@4.4816	0.499057	0.105285	0.32718	0.0400853
Furaneol 4-(6-malonylglucoside)	0.143866	0.0493351	0.0289843	0.0126311
261.9742@11.1219	3.79119	0.461837	3.15949	2.35013
261.9881@4.5646	0.184391	0.0542645	0.170816	0.062311
262.0365@1.7597	0.761534	0.215885	0.0309858	0.0108428
262.0669@4.6234	0.661255	0.264482	0.720399	0.126534
262.1895@5.4867	0.103553	0.0672999	0.00920798	0.0142763
263.0697@1.1306	1.8979	0.266076	2.81577	0.700324
263.9679@0.7246	0.21123	0.191714	0.105123	0.0422177
264.0354@1.7314	0.0822505	0.0946237	0.0280085	0.0414134
264.1404@0.6734	0.0979823	0.0657294	1.53019	1.62931
26479	2.04745	0.564948	2.38735	1.18155
378.2428@0.5414	2.87799	0.754573	3.47488	1.25128
F4-Neuroprostane (4-series)	0.751758	0.316795	0.692338	0.18094
265.0476@9.9293	0.0514176	0.0327344	0.0294837	0.0214331
265.0481@10.9871	2.74752	0.503671	1.80661	0.249535
265.0672@1.1294	0.643269	0.0769603	0.952319	0.217911
265.0674@1.477	1.41746	0.264356	2.44379	1.27147
4-Methoxybenzyl O-(2-sulfoglucoside)	0.101231	0.0277226	0.0113849	0.00453407
266.0857@1.6258	0.82571	0.188768	0.975836	0.184299
380.2584@0.1522	0.325698	0.266391	0.651223	0.124583
267.2561@0.9985	0.0129073	0	0.0352428	0.00737844
381.0520@4.8348	0.254082	0.0577888	0.125385	0.0832338
267.9543@4.0469	0.351989	0.147219	0.143107	0.047823
267.9911@12.8686	0.0325619	0.0416883	0.0763712	0.030009
[PA(14:0/0:0)] 1-tetradecanoyl-2-sn-glycero-3-phosphate	0.151748	0.0461892	0.123731	0.0253875
268.9554@6.429	0.0296783	0.0099154	0.00608359	0.00539883
270.0639@3.3762	0.0643892	0.013196	0.111908	0.0136658
S-Adenosylhomocysteine	0.0863196	0.0350327	0.0858473	0.0166786
Acetyl-maltose	0.343742	0.133677	0.0990048	0.0094742
384.2045@1.7173	0.429382	0.0650286	0.659399	0.16074
[FA hydroxy(24:0)] 3-hydroxy-tetracosanoic acid	0.560791	0.186072	0.241498	0.0894133
385.1287@4.5214	0.116547	0.0425125	0.0990641	0.029769
271.9499@13.3941	0.30617	0.0975973	0.483209	0.0712032
272.0116@4.8322	3.36792	0.663195	1.02621	0.785391
Asp-Val-Gly-Pro	0.314648	0.141313	0.381919	0.0810316
387.1532@1.6871	0.408972	0.119035	0.11966	0.0666232
Ile-Lys-Ala-Gly	4.62717	2.38896	4.64468	0.931021
274.2553@0.9936	0.535401	0.2153	0.538924	0.113144
274.9083@6.0283	0.0326122	0.00434684	0.042479	0.00644409
275.0104@6.3567	0.0264366	0.00825254	0.0340833	0.00615439
275.9784@11.033	0.075755	0.0245435	0.0886352	0.0271192
276.1918@13.2505	0.0223495	0.0256378	0.0561339	0.0519247
277.0621@5.285	0.0725547	0.0365746	0.0196819	0.00735889
cis-Piceid	0.374652	0.110575	0.254554	0.118489
277.9498@0.4633	0.0938076	0.0578755	0.0792516	0.086384
278.1847@5.1891	0.115176	0.0748597	0.00121627	0.00156526
392.1128@4.7721	0.678152	0.191364	0.163434	0.0274778
279.989@4.8031	0.34679	0.0669568	0.171507	0.0193715
6'-Apiosyllotaustralin	0.31942	0.133493	0.208351	0.054006
282.1681@1.2895	3.77551	2.30193	3.90047	0.895792
394.2382@0.9873	0.211106	0.135085	0.265696	0.0716762
7,8-Dehydro-beta-micropteroxanthin	2.34254	0.316801	2.87104	0.228706
11,13-Hexacosanedione	0.15614	0.0396157	0.152038	0.0375389
283.2595@14.0995	0.118657	0.0573625	0.210686	0.0404406
283.8624@6.1676	0.0328558	0.0227641	0.0728033	0.0174745
284.0384@4.6383	1.01195	0.154622	0.782085	0.127059
284.1165@1.0305	0.320623	0.15867	0.286181	0.124796
284.1712@4.3629	0.570752	0.355806	0.409297	0.298199
285.1455@5.7441	0.170009	0.0924261	0.0502922	0.024405
285.2751@0.1702	0.284851	0.128207	0.389446	0.0452544
285.2751@14.8179	0.0801324	0.078115	0.210023	0.113183
285.2752@13.3288	0.158434	0.0825745	0.274552	0.0648627
286.0667@3.48	1.89803	0.12633	0.591354	0.071939
286.0915@4.6453	0.294504	0.100796	0.317074	0.0661061
398.2144@0.9596	0.188112	0.0448867	0.174087	0.0424124
287.0675@4.42	4.19652	2.43879	0.278307	0.172083
Ala-Val-Asn-Pro	0.0864745	0.0116568	0.0759545	0.0155827
400.2006@1.5376	0.842067	0.349083	0.181731	0.0422246
288.0724@4.4248	0.391457	0.256583	0.0674496	0.018545
288.1703@4.3163	0.0158691	0.0152772	0.0375258	0.0253541
289.0672@4.4198	0.191352	0.117013	0.0115583	0.00497091
14,16-dibromo-7E,13E,15Z-hexadecatrien-5-ynoic acid	0.0294946	0.0222092	0.0550766	0.042772
4-Hydroxy-5-(3',5'-dihydroxyphenyl)-valeric acid-O-glucuronide	0.0767979	0.0893517	0.0651121	0.090552
Asn-Asn-Arg	0.18567	0.125413	0.0319948	0.0113561
291.1907@11.1849	0.915372	0.258186	0.686477	0.163644
403.1457@10.9660	0.106685	0.0388337	0.00844548	0.011038
292.2172@1.1033	1.32593	0.464491	1.3468	0.656905
143.0590@1.8977	0.397306	0.13416	0.293328	0.134491
293.9026@6.0018	0.183348	0.0946062	0.163085	0.0532954
293.9532@0.5678	0.118403	0.1233	0.347655	0.209762
294.0579@4.5749	0.274897	0.0937042	0.159021	0.027347
L-2-Amino-3-methylenehexanoic acid	1.82067	1.06891	1.9039	0.954108
Arg-Gly-Ser-Ser	0.220162	0.063928	0.350284	0.0382024
295.0797@10.9893	0.294392	0.0288414	0.36425	0.0251328
143.9747@6.0352	0.120104	0.0480412	0.175507	0.0585568
295.9112@13.3941	0.133966	0.0836195	0.171272	0.135193
1-(4-Hydroxy-3,5-dimethoxyphenyl)-7-(4-hydroxy-3-methoxyphenyl)-3,5-heptanediol	0.0773864	0.0492883	0.215006	0.0533067
295.9973@6.3734	0.0185473	0.00664007	0.0273586	0.00884405
296.1474@1.8421	3.26501	1.0914	3.55441	0.672107
296.1486@1.8413	0.515269	0.184039	0.791336	0.154182
3-Hexenedioic acid	3.5488	1.6674	2.58269	0.666299
406.2741@0.9465	0.208392	0.061651	0.219338	0.113954
296.97@4.0492	0.154685	0.0567916	0.0500779	0.0219572
Asp-His-His	0.673199	0.235445	0.895015	0.184996
Phe-Asp-Gln	0.481821	0.223171	0.142836	0.0407364
298.1605@13.3027	0.216732	0.12392	0.308413	0.129
298.1606@0.1452	0.173874	0.0570538	0.279947	0.0324041
Sinapoylspermine	0.276024	0.0784848	0.401655	0.0400609
Cholic acid	0.180919	0.0682536	0.129872	0.0906699
85.0896@4.4191	7.30459	2.80194	5.05137	1.7922
299.3443@3.6152	0.0230209	0.001034	0.0288888	0.00521328
300.1066@4.5986	0.430573	0.240559	0.286742	0.0448159
410.0156@10.9785	5.49815	1.42147	11.4796	0.652817
Dulxanthone B	0.114193	0.0385774	0.155439	0.0317625
LPA(16:0/0:0)	0.902345	0.18975	0.460228	0.231145
301.9666@11.1241	0.505535	0.271362	0.825418	0.22519
410.3751@0.7981	0.114238	0.048137	0.0482735	0.0319391
302.0709@1.034	0.0165563	0.00232285	0.0185656	0.00367686
412.1920@0.7767	0.858056	0.608177	0.224248	0.0405281
303.989@3.5149	0.538606	0.0768604	0.198827	0.0245353
413.2588@0.7637	0.110858	0.101971	0.162355	0.064899
414.2046@1.0045	2.06293	1.19986	1.54683	0.848045
305.9857@3.5381	0.214095	0.0367585	0.113025	0.0135838
306.0213@11.0186	0.318051	0.171771	1.45673	0.440895
Setariol	0.933732	0.310992	0.184142	0.09252
306.1805@4.2904	0.205292	0.0710903	0.300214	0.0390509
307.0664@2.318	0.987953	1.04888	2.00266	0.601939
416.1126@3.5390	4.17723	1.13218	0.392703	0.105049
8-Acetoxypinoresinol	0.26686	0.0521018	0.246964	0.0318485
2-Keto-glutaramic acid	3.22625	0.89201	1.49894	1.18151
5,6-24(S),25-Diepoxycholesterol	0.315948	0.0781101	0.106297	0.0419631
Phe-Asp-His	0.415922	0.247025	0.109085	0.0611444
309.9822@6.3048	0.128129	0.04159	0.112811	0.0296661
86.0369@5.4866	0.222484	0.108466	0.0337242	0.048298
310.112@10.9516	0.309554	0.161299	0.116091	0.0442737
310.1815@13.2505	0.252335	0.0635906	0.368019	0.0464325
311.0436@1.0253	0.242281	0.435596	0.0867459	0.0497384
311.0746@13.2505	0.101881	0.0519615	0.174611	0.0376663
Lirioresinol A	1.05104	0.341268	0.0668677	0.0910982
(R)-Byakangelicinn 2'-(3-methylbutanoate)	1.45543	0.216073	1.79528	0.154997
3-Dehydroxycarnitine	104.023	44.2855	18.0248	23.2816
311.9426@13.4594	0.0459056	0.0650569	0.135008	0.0620444
312.0388@10.9792	9.24833	2.09708	17.4148	0.931986
312.0444@3.3506	0.00508472	0.00438022	0.133188	0.0187642
Oxoglutaric acid	3.64022	2.41732	4.88737	4.40537
314.1208@4.5777	0.170026	0.0708089	0.160578	0.01602
Phe-Val-Arg	0.107009	0.0638388	0.165659	0.0572299
Dimethyl 3-methoxy-4-oxo-5-(8,11,14-pentadecatrienyl)-2-hexenedioate	1.53484	0.586837	1.4479	0.344108
314.9307@6.0936	0.151567	0.0298573	0.0715367	0.0179618
Solerol	1.3223	0.517251	1.01237	0.569428
Dimethyl succinate	1.03562	0.436487	0.830571	0.515092
Methylglutaric acid	0.77782	0.537285	0.399855	0.159823
N-(acetyl)-sphing-4-enine-1-phosphate	0.130863	0.0834084	0.118725	0.0411861
316.1408@5.7396	0.128903	0.110583	0.0569017	0.0119832
31620	3.05278	0.37966	3.82025	0.213354
L-Glutamine	18.8711	7.89903	20.0381	5.77441
[ST Trihydroxy,ox] 3alpha,7beta,12alpha-Trihydroxy-6-oxo-5alpha-cholan-24-oic Acid	0.83098	0.327842	0.785519	0.180379
N-acetyl-&beta;-D-galactosaminyl-(1->4)-N-acetyl-&beta;-D-glucosaminyl group	0.0137802	0.00763724	0.0895861	0.0845033
319.1253@4.5886	0.0389894	0.0162004	0.0278779	0.0080826
Methyl (±)-3-hydroxyhexanoate	0.761858	0.773781	1.63181	0.135704
319.9827@3.5149	0.320458	0.0522393	0.158662	0.0274523
425.2045@1.3164	0.24603	0.188594	0.104847	0.0356171
L-Lysine	1.10089	0.599522	0.268671	0.107441
147.0348@4.7712	0.08363	0.014034	0.0411731	0.0299481
Asn-Val-Val-Pro	0.797491	0.393882	0.822699	0.17762
Ala-Val-Cys-His	0.309051	0.118274	0.118042	0.0510489
L-Glutamic acid	5.19212	1.83243	1.42009	0.192854
Ala-Glu-Ile-Pro	0.375899	0.113096	0.600264	0.115317
(24R,24'R)-Fucosterol epoxide	0.869123	0.174151	0.606143	0.151606
325.0599@6.0786	0.987193	0.168007	1.09864	0.106181
147.0894@4.8237	0.42431	0.203399	0.777663	0.396816
Ile-Val-Ala-Gln	0.20092	0.104883	0.237193	0.064344
6-iodo-5-hydroxy-eicosa-8Z,11Z,14Z-trienoic acid gamma lactone	0.0358818	0.00495146	0.0305114	0.0106522
326.1947@1.2954	0.112122	0.0907229	0.113948	0.0348511
Ile-Asp-Pro-Ser	0.293096	0.116406	0.312353	0.162757
Phe-Cys-Tyr	0.836924	0.114169	0.237383	0.0386138
Asn-Val-Cys-Pro	0.0899023	0.0346103	0.0731485	0.0264143
Ile-Lys-Thr-Ala	4.4812	1.99883	4.47362	0.800014
Cinnamic acid	13.9787	2.84679	5.06381	1.4356
Kaempferol 3-p-coumarate	0.182502	0.0496165	0.134179	0.0215956
329.0423@0.9857	1.16555	1.16626	0.209375	0.100696
1-Phenyl-1,2-propanedione	59.095	20.2679	45.2586	15.0586
330.1608@1.1694	2.95559	0.335524	4.81409	1.50122
Glycerol 1-propanoate	0.102059	0.0894768	0.482907	0.262827
331.0314@4.418	1.16047	0.212426	0.129626	0.0923886
331.0766@3.3303	0.0530312	0.0189057	0.802075	0.128989
332.0819@3.3499	0.037103	0.0127314	0.0762711	0.0261713
332.2114@1.1033	0.470213	0.20693	0.671825	0.295273
332.9909@1.1207	0.0577424	0.0097222	0.0731114	0.00876844
333.0049@3.5427	0.245367	0.0237604	0.0857564	0.0137995
333.141@4.5124	0.177085	0.0840446	0.121282	0.0393834
333.241@1.1275	0.194928	0.0281486	0.300935	0.0247475
333.3141@4.2504	0.384532	0.128889	0.353277	0.141341
Glu-Glu-Gly-Thr	0.42062	0.131929	0.583333	0.110999
[ST (4:0)] (5Z,7E)-(1S,3R,24R)-22-oxa-9,10-seco-5,7,10(19)-cholestatriene-1,3,24,25-tetrol	0.0756518	0.0378052	0.0779195	0.0584529
334.2348@13.2897	0.0381305	0.0247885	0.0874899	0.0282185
335.123@1.4144	0.0111866	0.0129719	1.20745	0.711331
335.2436@4.5614	0.0492685	0.0541221	0.0811217	0.0625957
435.2437@0.7524	0.43118	0.177622	0.141007	0.0396924
7-Chloro-3,3',4',5,6,8-hexamethoxyflavone	0.160815	0.0386215	0.136899	0.0389802
Asp-Met-Asp-Gly	0.306271	0.129647	0.259022	0.0872409
335.904@13.4594	0.142638	0.0685803	0.246775	0.0306661
336.0685@3.3369	0.0241816	0.0132258	0.126186	0.0285545
Pro-Thr-Gly-Tyr	0.136593	0.0477975	0.746106	0.391049
[ST hydrox] (5E,7E)-(1R,3R)-1,25-dihydroxy-9,10-seco-3-thia-5,7,10(19)-cholestatriene 3-oxide	0.554324	0.329388	0.319503	0.038651
437.1238@4.6878	0.617118	0.22276	0.419194	0.132619
PE(P-16:0e/0:0)	0.434171	0.0849935	0.149808	0.0812804
Asp-Met-Ser-Ser	1.07414	0.154031	1.27588	0.115049
337.9164@0.5162	0.132856	0.0918589	0.138303	0.024737
338.9139@0.3196	0.16791	0.0570677	0.154417	0.114688
339.2463@0.2754	0.303268	0.14379	0.785358	0.442179
440.1643@5.8054	0.099669	0.0926739	0.0647179	0.0928166
Ala-Thr-Ser-Tyr	0.384328	0.172567	0.380589	0.0801693
341.2158@0.1648	0.223534	0.0630486	0.366894	0.0575234
Gln-Thr-Pro-Pro	0.188555	0.0670262	0.214025	0.0503773
442.1658@0.7788	1.60969	0.913868	0.168162	0.0702833
(±)-2-Hydroxy-4-(methylthio)butanoic acid	0.113613	0.07569	0.182306	0.0784188
N-palmitoyl tryptophan	0.226365	0.18471	0.384292	0.335399
343.221@1.2905	4.37465	2.67379	4.49629	1.01737
His-Met-Thr-Gly	5.96991	2.95054	0.172241	0.0566245
344.2241@1.2925	0.731724	0.381842	0.758779	0.158185
Ala-Lys-Ala-Arg	0.683714	0.286037	0.646084	0.159407
345.1426@4.4862	9.56534	4.4542	2.16037	0.687545
346.2834@0.7386	0.03694	0.0395745	0.167453	0.0535832
Estrone glucuronide	1.33635	0.636137	2.40849	0.42481
446.1973@0.9858	1.33205	0.739544	0.153111	0
347.0417@6.0557	0.948157	0.137718	1.1562	0.127542
347.7157@1.3499	0.029618	0.016809	0.0237823	0.00674349
348.0214@3.3451	0.0169357	0.00777855	0.186222	0.0285388
Thio-molybdenum cofactor	0.0662169	0.0553799	0.0221427	0.0427534
Ile-Lys-Thr-Ser	0.12521	0.0428724	0.0901548	0.0259729
349.2229@4.6149	0.0596145	0.0600917	0.0576193	0.0444744
349.2384@1.1996	0.872098	0.260572	3.05244	1.06125
349.6782@6.7892	0.0737213	0.0438228	0.0482927	0.0403176
Glu-Ala-Asp-Asp	2.73792	0.945663	3.25344	0.649113
349.9369@6.0076	0.0645089	0.0211642	0.0851566	0.0197136
350.0191@3.3468	0.000173815	6.08227e-05	0.0501362	0.0108495
Ala-Met-Asn-Asn	0.0933837	0.0464933	0.0760493	0.0404309
350.0839@3.3042	0.0561616	0.0218158	0.553963	0.0879102
350.097@2.318	0.155289	0.203654	0.217181	0.111692
350.168@4.5732	0.240419	0.110617	0.257978	0.0621499
351.0847@5.895	0.0531186	0.0353345	0.144929	0.0645512
351.2346@1.1224	0.522061	0.0439689	0.626219	0.0659999
Asn-Thr-Thr-Asp	0.0512439	0.0525287	0.223431	0.195142
Cys-Lys-Cys-Pro	0.387462	0.12875	0.572013	0.0985929
351.9525@13.2832	0.0532071	0.0380838	0.0741926	0.0327737
352.2282@14.8179	0.255967	0.208909	0.349049	0.201563
352.2284@0.2491	5.14037	2.12822	10.1857	7.17884
450.1800@1.0902	0.741445	0.237538	0.955526	0.125631
353.0593@3.3368	0.0173673	0.0114544	0.169114	0.0322413
353.1779@4.4079	0.685478	0.33817	0.235147	0.0662532
His-Thr-Pro-Pro	0.0372764	0.0621616	0.275269	0.112357
[ST dimethoxy(3:0)] (5Z,7E)-(3S)-24-(dimethoxyphosphoryl)-9,10-seco-5,7,10(19)-cholatrien-3-ol	0.516829	0.190017	0.154933	0.0797382
354.1157@4.7016	0.454687	0.10431	0.334381	0.0309227
354.3319@3.7004	0.0489978	0.013218	0.0443677	0.0187464
451.2712@1.5658	0.222266	0.133042	0.287704	0.0743487
PC (14:1)	0.428823	0.157788	0.177869	0.0590992
452.1301@5.2931	0.248968	0.0603953	0.0818284	0.0249739
452.1468@4.4121	0.40835	0.133184	0.00374496	0.00433574
356.1354@2.3164	0.373502	0.138307	0.254463	0.10127
356.1944@13.2897	0.553494	0.283721	0.818447	0.170451
356.2294@1.3433	0.140993	0.11833	0.117966	0.0588934
1-16:0-lysophosphatidylethanolamine	2.13273	1.01984	1.91838	0.911426
2-acyl-sn-glycero-3-phosphoethanolamine (n-C16:0)	2.36527	1.12796	2.25058	1.36301
357.1175@3.1018	0.146433	0.0667299	0.253153	0.0329709
PC (14:2)	0.278311	0.0771457	0.16799	0.0423865
Asp-Pro-Ser-His	0.931096	0.108041	1.09362	0.0821916
Trp-Ser-Tyr	0.728889	0.396218	0.708944	0.115293
1-Lyso-2-arachidonoyl-phosphatidate	0.692931	0.305426	0.949171	0.595094
359.8478@6.0724	0.235946	0.0534748	0.398548	0.0473791
360.127@4.6147	9.57828	5.881	5.37805	1.30509
361.3451@4.1464	0.0877997	0.0459907	0.07639	0.0422773
Phe-Arg-His	0.311933	0.158692	0.293595	0.180626
361.8446@6.0706	0.00247735	0.000866891	0.0133181	0.00759631
Ile-Leu-Val-Asp	4.0669	1.91557	3.96906	0.816627
458.3024@0.9246	0.285327	0.126112	0.0573265	0.0205666
Ile-Leu-Leu-Thr	0.0807064	0.0642596	0.0290309	0.0598542
Xanthine	0.0723326	0.0949389	0.0104828	0.00300726
362.3475@4.1409	0.036986	0.0111318	0.0301686	0.0121057
363.0321@4.3287	0.00566527	0.0080627	0.0340866	0.014008
363.9448@3.5573	0.083578	0.0171577	0.0607968	0.00906325
364.2174@1.1087	7.14933	3.1563	3.12504	1.38728
13'-Carboxy-alpha-tocopherol	0.136657	0.0828661	0.144794	0.0893852
366.1069@4.6169	0.346205	0.124277	0.247063	0.0305524
366.2525@1.1035	0.363878	0.398733	0.349039	0.202863
366.2769@0.9789	0.0690365	0.0480279	0.00694476	0.00724117
367.1164@4.6744	5.71724	2.65224	2.40466	0.800392
367.1825@4.5859	0.405732	0.212956	0.26369	0.0455986
367.7129@1.3267	0.0374271	0.018619	0.0311602	0.0071915
[ST methyl(4:0)] methyl-epithio-seco-cholestadienol S,S-dioxide	0.178087	0.101787	0.103631	0.0143034
36798	0.200045	0.0524941	0.191772	0.04831
368.0692@3.494	0.485644	0.0445646	0.17789	0.0156915
1-(2-Furanyl)-1-pentanone	0.170528	0.0395509	0.364711	0.0659981
369.0235@6.2209	0.126545	0.0952326	0.343823	0.0649622
369.1163@14.8179	0.154431	0.083041	0.250561	0.0718289
369.3456@0.9659	0.0632178	0.0124129	0.0536495	0.00741092
464.1005@4.5847	0.680083	0.217548	0.378896	0.0821153
369.7287@1.3538	0.0371019	0.0216901	0.0301807	0.0111209
His-Leu-Val-Pro	0.0415773	0.0326007	0.0380465	0.0186166
LysoPC(14:1(9Z))	0.210328	0.0852505	0.208449	0.0539865
N-docosahexaenoyl histidine	0.172155	0.221215	0.180448	0.0766787
PE (18:1)	0.435543	0.119972	0.199876	0.0589983
Cholesterol sulfate	2.95916	0.664623	2.10706	0.474798
373.311@1.1036	0.607812	0.592133	0.458595	0.0969022
dCTP	0.51685	0.0742723	0.717502	0.0759436
467.1759@4.6456	0.551676	0.191217	0.581515	0.0961923
467.3010@2.4747	0.213794	0.10619	0.25563	0.146554
375.0401@3.34	0.0158891	0.011327	0.171411	0.0271283
375.044@4.8238	1.21391	0.135636	0.335367	0.246188
375.2251@1.005	0.0558839	0.0208482	0.0968498	0.0321134
375.9015@0.5678	0.0626675	0.0175085	0.126044	0.0353257
376.0463@4.8232	0.0599497	0.0348274	0.0934056	0.0307664
376.1485@4.491	1.76615	0.370303	1.20765	0.163662
376.2284@0.9728	0.164005	0.0337952	0.210001	0.17078
Ile-Lys-Asp-Pro	1.44604	0.657601	1.44128	0.296103
4-O-Methyl-a-D-glucosyl-(1->2)-b-D-xylosyl-(1->4)-D-xylose	0.0607638	0.0276902	0.163415	0.0378783
378.1132@1.0944	0.239944	0.107732	0.156669	0.0940905
Ursodeoxycholic acid 3-sulfate	0.235445	0.0609908	0.425448	0.10747
Ile-Leu-Thr-Gln	0.690273	0.249244	0.798839	0.160608
Kaempferol 3-(2''-acetylrhamnoside)	0.339406	0.18716	0.153974	0.0595256
380.7198@1.3698	0.0660933	0.0373339	0.0461769	0.0132012
Pro-Val-Pro-Tyr	1.47037	0.468668	1.5585	0.233914
Ile-Ile-Met-Val	0.46238	0.115557	0.57449	0.1789
Phe-Phe-Tyr	0.295742	0.0869379	0.216211	0.0298061
Arg-Thr-Cys-Pro	0.139489	0.0930669	0.107837	0.0424534
382.109@4.5764	0.368552	0.415249	0.0384882	0.0258999
153.0106@1.0512	0.812189	0.555313	0.183582	0.162065
[Fv] Matteucinol 7-O-glucoside	0.0799259	0.0368842	0.108273	0.04744
383.2158@1.3138	0.284271	0.174231	0.308289	0.0787653
383.9694@11.0721	0.152233	0.0601262	0.126106	0.0486999
Ile-Phe-Val-Val	0.845765	0.401545	0.837347	0.173492
383.998@3.3173	0.00406186	0.00339442	0.114472	0.0266947
384.1527@4.7003	1.04827	0.619212	0.412518	0.186481
385.9654@11.07	0.0688876	0.0104725	0.114432	0.0299447
385.9679@6.2409	0.0433757	0.021769	0.0423048	0.015822
386.1245@4.6043	0.373259	0.199355	0.243119	0.051848
386.3139@0.94	0.0231695	0.0198729	0.146361	0.0309096
387.3096@1.3215	4.5942	2.47735	4.61217	0.92911
LysoPE(18:1(9Z)/0:0)	1.13045	0.64796	0.671556	0.375923
388.0334@0.1542	0.377386	0.0994047	0.322168	0.142101
LysoPC(P-16:0)	0.43378	0.129569	0.260973	0.0268224
389.1299@4.3157	0.342955	0.100075	0.13746	0.0402289
480.3285@4.5829	0.0685528	0.0335064	0.0416495	0.00758227
389.7262@1.3383	0.045799	0.0157206	0.0384259	0.0143124
1-acyl-sn-glycero-3-phosphoethanolamine (n-C18:0)	1.23301	0.439518	2.39097	1.22135
2-acyl-sn-glycero-3-phosphoethanolamine (n-C18:0)	1.25776	0.436992	2.61502	1.87626
390.9633@3.5337	0.114101	0.0171291	0.051474	0.00710751
L-Alanine	10.1366	5.35894	5.03365	0.939016
PA(22:6(4Z,7Z,10Z,13Z,16Z,19Z)/0:0)	1.39186	0.511765	1.02499	0.565212
26-hydroxycholesterol 3-sulfate	1.08873	0.369739	0.343867	0.211704
392.1146@10.9517	0.376882	0.210308	0.152834	0.0596969
Ganolucidic acid E	0.140824	0.0801306	0.155695	0.119494
484.9802@10.9679	0.0448655	0.0201858	0.165373	0.0104257
393.0775@13.2374	0.0833419	0.03396	0.128291	0.0329973
393.2358@1.0513	0.132737	0.0646924	0.133152	0.0420422
Glu-Ile-Gln-Pro	0.176909	0.109118	0.222449	0.0804398
393.9458@13.6162	0.127204	0.099453	0.157905	0.119206
393.9465@13.2178	0.0354306	0.0248775	0.0709198	0.0242177
Ile-Ala-Gln-Arg	1.19545	0.423239	1.20159	0.282676
Arg-Leu-Cys-Pro	0.0982462	0.0383409	0.0961499	0.0526019
395.1432@6.3313	0.303009	0.17983	0.257057	0.110852
395.1797@10.9549	0.69652	0.220678	0.284916	0.121518
396.0707@5.0216	1.30252	0.240199	1.12089	0.249138
Arg-Thr-Gly-Arg	0.0628668	0.0294276	0.114419	0.0782113
Arg-Lys-Val-Ser	0.270576	0.121172	0.2714	0.0745936
490.1668@5.2834	0.386446	0.141004	0.303324	0.121146
398.1862@1.2461	3.56075	2.07601	1.45897	0.617245
398.2398@1.3361	0.592949	0.4507	0.525375	0.247148
Austalide F	0.187356	0.0579926	0.341708	0.0693726
398.3726@0.789	0.0631955	0.0232787	0.0311765	0.00654671
398.7414@1.3361	0.476917	0.172098	0.432507	0.100891
400.2555@1.3653	0.926691	0.398845	0.852053	0.208407
Malvidin 3-O-glucoside	0.0960475	0.0813621	0.00308585	0.00107982
400.7175@1.3729	0.0925755	0.0450077	0.0753278	0.0214605
Met-Phe-Val-Pro	0.140201	0.0499787	0.112584	0.0257341
401.2585@1.3412	0.0704247	0.0472169	0.0652566	0.0242714
Ala-Lys-Lys-Phe	0.213034	0.0367259	0.101837	0.0346447
401.875@13.4726	0.0776104	0.0387954	0.162923	0.0317691
402.0024@4.0476	0.0899258	0.0852139	0.00506581	0.00340389
[PC (16:1)] 1-(9Z-hexadecenoyl)-sn-glycero-3-phosphocholine	1.38716	0.535401	0.711817	0.262407
1'-O-Galloylsucrose	0.0689209	0.0333146	0.170161	0.0286989
7,11-Bisdeacetylvaltrate 7-(3-methylpentanoate) 11-(3-hydroxy-3-methylbutanoate)	0.424445	0.095177	0.738825	0.153062
403.8117@6.1508	0.0354359	0.0105912	0.0622543	0.00808139
PA(22:0/0:0)	0.422705	0.0632865	0.165288	0.0503472
404.0251@3.5197	0.771699	0.071398	0.360988	0.0447167
404.0664@6.3238	0.022832	0.00346084	0.0237746	0.0064711
4-benzoyloxybutylglucosinolate	1.3238	0.281025	2.14362	0.0795244
404.2891@6.1344	0.0658517	0.0239388	0.0274541	0.0113079
404.361@3.6115	0.0617525	0.0258344	0.0158579	0.0152453
PC (15:0)	0.804267	0.288492	0.944422	0.174708
LysoPC(16:0)	22.392	5.11535	18.0692	5.93106
1-Palmitoylglycerophosphocholine	0.136038	0.0445745	0.121871	0.0712773
404.9445@6.0541	0.081636	0.0773392	0.093928	0.0257724
3,5-Di-O-galloyl-1,4-galactarolactone	0.0232394	0.00680813	0.00418455	0.00286178
Ile-Thr-Thr-Tyr	0.131836	0.0395184	0.175298	0.0675893
20,26-Dihydroxyecdysone	0.123283	0.0489159	0.152692	0.0339377
L-Histidine	10.5066	3.87032	5.21008	3.3055
Cucurbitacin S	0.730168	0.239185	0.337952	0.263161
Asn-Asp-Asp-His	0.181099	0.0592611	0.0739644	0.0307169
Arg-Met-Gly-His	0.0605876	0.0298588	0.101824	0.0827306
407.7463@1.5915	0.0400413	0.0195378	0.0475491	0.0101052
499.3318@3.1801	0.668162	0.210791	0.505584	0.290747
Arg-Ile-Ile-Val	0.041343	0.0272056	0.154635	0.130338
499.9365@0.7167	0.368284	0.161339	0.379067	0.166041
Arg-Leu-Val-Asn	0.125599	0.106092	0.183739	0.0601614
5-Carboxypyranopelargonidin 3-O-beta-glucopyranoside	0.162879	0.068017	0.0425908	0.0240788
Ala-Phe-Gln-His	0.172089	0.0807882	0.186711	0.156134
Pro-Thr-Trp-Val	0.0943932	0.0658014	0.0946598	0.057306
410.3505@2.4918	0.105073	0.0710939	0.02299	0.0208688
Ala-Lys-Trp-Val	0.690161	0.281716	0.757989	0.147782
Ala-Thr-Arg-Arg	5.12268	1.56944	4.64951	0.969905
Ile-Trp-Trp	0.272401	0.109616	0.277689	0.0970777
LysoPE(20:3(5Z,8Z,11Z)/0:0)	0.304023	0.0738307	0.526126	0.24095
412.0331@4.3099	0.00350425	0.00496617	0.0208611	0.0120669
414.1201@6.281	0.0345306	0.0332015	0.0359208	0.015362
Phe-Phe-Pro-Pro	0.170543	0.0658515	0.106645	0.0162362
Arg-Lys-Phe-Gly	0.343868	0.19857	0.16018	0.200378
2-deoxy-20-hydroxy-5alpha-ecdysone 3-acetate	0.294115	0.0860638	0.249971	0.105047
416.0088@4.3939	0.115495	0.0104657	0.0088138	0.0131716
Gymnodimine	0.361212	0.0940814	0.234149	0.0659218
LysoPC(P-18:0)	0.302211	0.0850672	0.186862	0.0132281
dXTP	0.530001	0.0781209	0.84973	0.09877
417.9633@0.6723	0.214983	0.17491	0.400437	0.308292
418.3046@5.74	0.298768	0.203749	0.271992	0.121921
PS(17:1)	0.139393	0.057533	0.149179	0.0433922
419.2697@2.9064	0.241516	0.104868	0.257146	0.151855
LysoPC(17:0)	1.00352	0.274989	0.87793	0.287026
Cer(d18:1/14:0)	0.0233361	0.00784786	0.0162466	0.00310977
Glu-Met-Met-Thr	0.0472365	0.0226725	0.0865339	0.0415269
His-Lys-Lys-Val	0.0886404	0.0216969	0.0318999	0.0187905
420.3451@1.0721	0.851311	0.607844	0.8873	0.282788
510.3375@0.7208	13.1278	4.59451	8.48672	3.71071
Propylene glycol mono- and diesters of fats and fatty acids	0.0952173	0.0451107	0.0897352	0.0432571
420.4616@0.6693	0.06159	0.0492576	0.113521	0.0931664
421.1226@2.5401	0.12375	0.0741901	0.0295838	0.00615544
3-(4-Hydroxy-3-methoxyphenyl)-1,2-propanediol 2-O-(galloyl-glucoside)	0.0505032	0.03952	0.120122	0.0254417
422.0627@10.9549	0.0281657	0.00988839	0.011979	0.00556446
Asp-Met-Phe-Cys	0.674145	0.108021	0.0960546	0.0423441
422.7308@1.3786	0.120649	0.0604483	0.0921937	0.0207167
422.7698@1.369	0.379122	0.148089	0.358935	0.0749358
423.2711@1.3748	0.0571126	0.0341667	0.04728	0.0233122
Arg-Pro-Ser-Arg	0.57435	0.106423	0.310325	0.196728
Taurocholic acid	2.46861	1.0278	2.41529	0.485362
LysoPC(18:4(6Z,9Z,12Z,15Z))	0.311874	0.0874664	0.268044	0.0731822
424.229@0.9348	2.43463	0.692426	1.01918	0.630601
424.7463@1.3908	0.0464796	0.031111	0.0382552	0.0142755
Arg-Trp-Val-Gly	0.140316	0.0394882	0.276836	0.0527092
Cucurbitacin L	1.98766	0.843694	2.06923	1.25212
Gln-Pro-His-His	0.842861	0.491566	0.397432	0.507661
Choloyl-taurine	0.787487	0.207884	0.635818	0.194964
LysoPC(18:3(9Z,12Z,15Z))	3.9119	0.322757	2.90638	1.11967
426.3201@5.8622	0.09392	0.0679199	0.0385321	0.0681184
42700	0.182597	0.0732646	0.197343	0.122062
427.9598@11.046	0.106431	0.0920238	0.273216	0.0615507
428.335@5.8734	0.114076	0.0854797	0.0492353	0.0874034
Zymonic acid	1.75676	1.07568	1.08789	0.630349
Ile-Ile-Ile-Tyr	0.145123	0.0748141	0.45108	0.161519
429.1375@4.6536	1.83868	1.16306	1.02765	0.312274
429.3726@0.9755	1.19416	0.285645	0.883619	0.254387
Ala-Leu-Tyr-Arg	0.0544771	0.0294772	0.0562727	0.0211186
429.9308@6.2533	0.0447445	0.0220658	0.0420759	0.0148116
LysoPC(18:1(9Z))	6.75218	1.88971	4.73595	1.49584
430.1082@3.5235	6.77668	1.70291	0.682351	0.176067
Dimethyl citraconate	1.01526	0.456036	1.22569	0.543111
Asn-Thr-Trp-Cys	0.109969	0.049954	0.148045	0.0392341
158.0846@4.7338	0.201071	0.088251	0.078097	0.036007
LysoPC(0:0/18:0)	1.95512	0.580507	2.31939	0.643044
432.2765@1.2925	0.88762	0.432366	0.873465	0.160063
Ethyl 3-oxohexanoate	1.25243	0.473032	1.81697	0.065499
Leu-Phe-Phe-Val	0.865041	0.249267	0.946049	0.221108
Arg-Phe-Phe-Gly	0.0566146	0.0254277	0.017614	0.0235316
LysoPE(22:6(4Z,7Z,10Z,13Z,16Z,19Z)/0:0)	0.312913	0.0978633	0.328434	0.111995
434.1094@4.8028	0.704424	0.258648	0.589037	0.144173
(24E)-3alpha-Acetoxy-15alpha-hydroxy-23-oxo-7,9(11),24-lanostatrien-26-oic acid	1.66749	0.632324	1.16439	0.552422
434.8797@6.0936	0.0644473	0.00598336	0.0386158	0.0093731
3-Octyl formate	1.47642	1.63176	2.43552	1.9907
His-Ile-Ile-Phe	0.0772795	0.0460457	0.103899	0.0564874
436.1686@4.3367	0.0423206	0.0254916	0.062905	0.0384883
N-[(3a,5b,7b)-7-hydroxy-24-oxo-3-(sulfooxy)cholan-24-yl]-Glycine	0.360059	0.137389	0.378536	0.0878939
Lys-Trp-Val-Val	0.50909	0.183239	0.530183	0.139406
437.365@1.0068	2.8708	1.48467	2.58014	0.903578
Arg-Asn-Ser-Arg	0.208859	0.0640662	0.188893	0.0518443
Ile-Ile-Thr-Trp	1.53901	0.376647	2.55297	0.709432
Ala-Trp-Trp-Ala	0.14762	0.0642945	0.162201	0.0424984
Ganoderic acid G	0.909754	0.515153	6.0216	9.07008
439.0847@4.0786	0.0325113	0.0226882	0.00307984	0.00315839
533.1114@4.6679	0.150329	0.0399019	0.19569	0.032975
439.9846@11.015	0.0492522	0.0117708	0.0691793	0.0161125
Gln-Thr-Thr-Trp	0.361947	0.0814084	0.600929	0.101629
535.2252@4.7576	0.0398306	0.00818336	0.0358741	0.00520939
2-Methylbutyrylglycine	0.548437	0.083832	0.25269	0.0549525
1,4-beta-D-Glucan	0.0116013	0.00568942	0.180053	0.0491582
442.1304@4.643	0.109109	0.0640837	0.0867111	0.0173973
442.2661@1.3561	1.3336	0.607997	1.27923	0.373752
Cys-Lys-Thr-Trp	0.143988	0.0405405	0.217379	0.038003
159.1256@5.5778	0.517609	0.285985	0.152498	0.0859438
442.7676@1.3595	0.746409	0.26635	0.726655	0.173059
443.2694@1.3647	0.127437	0.088702	0.143833	0.0566355
Ceramide (d18:1/16:0)	0.205321	0.0607608	0.21849	0.0568523
444.1715@1.0236	0.176473	0.187542	0.00835822	0.00626605
444.2266@4.5625	0.156323	0.125615	0.223156	0.123648
444.32@4.6795	0.206957	0.0914697	0.273343	0.195198
444.3559@4.3994	0.0876279	0.0221986	0.074457	0.034871
Gln-Lys-Thr-Tyr	0.567311	0.144591	0.991966	0.180599
444.7827@1.379	0.312724	0.111301	0.310504	0.0734856
445.2837@1.3595	0.0660261	0.0388174	0.0656876	0.0204169
445.3393@0.8053	0.816502	0.501725	0.713767	0.380735
445.3671@0.9902	0.0555457	0.0168395	0.0415406	0.0102784
PS(19:0/0:0)	2.29545	0.666452	2.62092	0.42592
446.3356@4.9547	0.529838	0.209265	0.632176	0.198298
LysoPC(20:5(5Z,8Z,11Z,14Z,17Z))	2.77358	0.630852	2.93766	0.87679
446.7592@1.3998	0.042413	0.0300258	0.0340005	0.00852283
446.953@5.9811	0.145894	0.124611	0.0560744	0.101882
447.3532@0.803	0.176694	0.109141	0.161387	0.0848789
LysoPC(20:4(8Z,11Z,14Z,17Z))	1.48975	0.279158	1.341	0.349524
448.8965@6.0096	0.0312495	0.00998783	0.021115	0.0060897
449.1807@14.8179	0.0722784	0.034817	0.0879456	0.0185104
Peroxyoctanoic acid	0.109308	0.0879496	0.154773	0.0577991
449.7568@1.6387	0.0236397	0.0154682	0.0277826	0.00953604
546.3141@2.3621	1.19068	0.406215	1.20893	0.325293
Arg-Lys-Phe-Pro	4.93116	2.02395	4.7331	0.903316
GMP-N-&epsilon;-(N-&alpha;-acetyl lysine methyl ester) 5'-phosphoramidate	0.899865	0.570644	0.310932	0.127905
LysoPC(20:2(11Z,14Z))	0.221773	0.0560591	0.15199	0.0505948
Isoputreanine	0.116635	0.115422	0.232051	0.131739
451.1185@4.6254	0.022167	0.0320463	0.380128	0.195172
452.0893@3.5066	0.385519	0.105318	0.0673417	0.0170778
LysoPC(20:1(11Z))	0.620194	0.156053	0.420788	0.112926
452.2618@0.9511	0.0595073	0.036945	0.0868571	0.0425575
Gln-Leu-Lys-Tyr	0.0936244	0.0387383	0.080977	0.037371
3-cis-Hydroxy-b,e-Caroten-3'-one	0.433718	0.241675	0.326021	0.170606
92.0628@14.4311	0.0992639	0.0502126	0.101701	0.0836512
551.2530@1.0193	0.17917	0.0629946	0.147656	0.0556715
453.7487@1.579	0.0634028	0.0273587	0.0761097	0.0131403
LysoPC(20:0)	0.166107	0.0343173	0.143174	0.0221545
Lithocholate 3-O-glucuronide	0.326929	0.132549	0.338928	0.100997
161.0700@1.6745	3.2916	1.42608	0.667553	0.275266
3,4-Dihydro-4-[(5-methyl-2-furanyl)methylene]-2H-pyrrole	0.0935344	0.038143	0.103809	0.0230896
His-Leu-Trp-Val	0.185691	0.0818086	0.196803	0.0546275
L-Carnitine	78.5987	26.5576	8.92138	8.33411
456.0912@4.9108	0.265392	0.0174065	0.227088	0.0486098
PG(21:0/0:0)	0.0113396	0.0108289	0.0169354	0.0063664
456.924@6.0008	0.0413195	0.0176942	0.0378432	0.0107564
Arg-Lys-Val-Arg	0.162575	0.0494036	0.0551789	0.0233133
558.1469@3.3237	0.00389449	0.00366128	0.115913	0.0294783
Arg-Trp-Val-Val	0.503127	0.154261	0.545551	0.144436
R-2-Propenyl 1-propenesulfinothioate	0.56772	0.232273	1.98351	0.526132
Arg-Thr-Gln-Arg	3.61546	1.44254	3.51048	0.708067
459.3516@0.7964	0.132128	0.0649961	0.0897767	0.0480205
460.3258@5.8744	0.939068	0.538322	0.483648	0.6006
460.3513@4.4007	1.92052	0.477709	1.70424	0.595842
5,7-Dihydroxy-3',4'-dimethoxy-8-(3-hydroxy-3-methylbutyl)-isoflavone 7-glucoside	0.00304258	0	0.0169761	0.00624055
2-Dehydro-3-deoxy-L-fuconate	9.5301	4.59201	6.80741	1.30559
(-)-1-Methylpropyl 1-propenyl disulfide	0.436638	0.222759	0.492015	0.34428
462.1461@5.7794	0.0766497	0.0678894	0.0775594	0.0711244
Ala-Tyr-Arg-Arg	0.357674	0.0935545	0.376739	0.0589584
Alloxanthin	0.0594637	0.0481593	0.0331385	0.0241593
463.3053@2.1767	0.269432	0.0654999	0.0790484	0.0504274
463.3061@2.1797	0.221498	0.0531043	0.0637904	0.0337007
464.2792@1.3661	1.48457	0.533548	1.46348	0.326373
464.7808@1.3662	0.707039	0.244005	0.696826	0.157935
Nigroxanthin	0.787678	0.542453	0.42861	0.277786
LysoPC(22:6(4Z,7Z,10Z,13Z,16Z,19Z))	10.1831	2.94666	7.4974	2.62435
Citrusin B	0.118777	0.0346159	0.132806	0.0264374
465.9725@11.0041	0.14056	0.0204405	0.296169	0.0346317
Deoxycholic acid 3-glucuronide	1.41536	0.293907	1.34502	0.281233
466.2945@1.3978	0.450957	0.178676	0.445144	0.126047
Cyclochlorotine	0.187484	0.070504	0.325578	0.0592738
467.953@1.7333	0.0857833	0.036488	0.0890063	0.0199553
468.1137@1.0249	0.132933	0.0549815	0.262559	0.0685068
468.1906@4.0816	0.0231117	0.0114519	0.0724273	0.00823127
572.3342@1.9745	0.21953	0.0706163	0.240813	0.0519521
Arg-Trp-Val-Asn	0.449643	0.143267	0.476014	0.0978498
574.1336@6.1294	0.0575818	0.0230446	0.100529	0.013852
(alginate)n+1	0.46153	0.502221	0.00419447	0.00146776
18'-hydroxy-&chi;,&chi;-caroten-18-oate	0.134961	0.0740433	0.139858	0.0544267
Arg-Lys-Trp-Ser	0.164679	0.0761258	0.177184	0.0588559
DG(18:3(6Z,9Z,12Z)/15:0/0:0)	0.0782218	0.0227216	0.089769	0.0235738
Ile-Trp-Pro-Tyr	0.202056	0.0875834	0.450541	0.130312
Arg-Lys-Phe-Gln	0.843962	0.286349	0.893363	0.178822
Arg-Phe-Thr-Arg	0.0636051	0.0332977	0.0464638	0.0216667
Glu-Met-Trp-Asp	0.515777	0.106716	0.353311	0.0980841
474.0723@3.5286	0.0929942	0.0168793	0.0121057	0.00333166
Coumaric acid	4.59398	1.28612	1.31484	0.423836
beta-Doradecin	0.0530571	0.0590552	0.0303331	0.032971
474.8418@6.0146	0.0563577	0.0171301	0.0935285	0.0193931
474.9742@6.0714	0.00908225	0.00391946	0.0160721	0.00469242
475.1193@3.5271	0.091234	0.00737611	0.0292009	0.00672016
PS(22:0/0:0)	1.14686	0.438056	0.582529	0.2697
475.3241@6.2782	0.0540337	0.0432496	0.0626413	0.0289407
Arg-Asp-Arg-His	0.671707	0.15721	1.1327	0.186272
475.762@1.5854	0.109078	0.0433064	0.124065	0.0184715
[PR] Adonixanthin/ 4-Ketozeaxanthin	0.217942	0.0656039	0.133826	0.082523
477.3049@1.2954	0.150827	0.0876553	0.162087	0.0517151
6-Deoxy-D-glucose	0.959571	0.171371	0.961676	0.205922
Arg-Gln-Gln-Arg	0.3816	0.128622	0.413845	0.0554714
586.3514@1.9941	0.17428	0.0516614	0.169931	0.0535636
478.3074@4.758	0.0468217	0.00901092	0.0518339	0.0136702
Behenyl linoleate	0.0219223	0.00954785	0.0241267	0.00992453
Ala-Trp-Trp-Gln	0.206285	0.0629249	0.418699	0.0702865
479.1091@11.0063	0.0226886	0.0060057	0.0290199	0.00702617
[PC (11:1/11:1)] 1-(10E-undecenoyl)-2-(10E-undecenoyl)-sn-glycero-3-phosphocholine	0.280338	0.0635433	0.174562	0.107573
480.7756@2.2839	0.214719	0.0766323	0.170802	0.0867278
Leu-Lys-Phe-Trp	0.133734	0.0391194	0.115967	0.0148946
481.0487@4.8766	0.0848778	0.0193172	0.0953297	0.0169608
481.9576@6.0039	0.0272754	0.0142587	0.0285304	0.0107205
594.1502@5.2979	0.100459	0.0333895	0.175798	0.0234595
482.6287@1.7525	0.0936574	0.0632038	0.106363	0.0326803
482.7519@2.3483	0.181532	0.0719962	0.196154	0.0421202
484.0472@6.0331	0.0378	0.0236598	0.0363584	0.008982
Arg-Lys-Arg-His	0.677908	0.157229	0.474235	0.257896
Arg-Cys-Tyr-Arg	0.0958979	0.0199171	0.207998	0.0441104
Arg-Leu-Phe-Tyr	0.0140163	0.0204622	0.0913847	0.0222771
486.7939@1.3789	0.592067	0.195448	0.60373	0.141126
486.913@6.0146	0.0504789	0.0156085	0.0679319	0.018596
Lys-Lys-Tyr-Tyr	0.184479	0.0707796	0.278792	0.077407
600.3665@2.0003	0.581471	0.160403	0.600958	0.144647
3'-N-Acetyl-4'-O-(14-methylheptadecanoyl)fusarochromanone	0.0297251	0.0174621	0.022925	0.00960793
487.2953@1.3856	0.178156	0.0743243	0.192219	0.0579226
Methionine sulfoxide	0.570241	0.525038	0.596333	0.176039
His-Trp-Pro-Tyr	0.0359304	0.0215488	0.0575559	0.0179595
Arg-Leu-Trp-Gln	0.434692	0.195637	0.359209	0.158475
1-Methylguanine	0.0446406	0.0629961	0.0241221	0.0173832
602.4320@0.9260	0.327637	0.191315	0.26109	0.105944
[DG methyl(15:0/8:0)] 1-(14-methyl-pentadecanoyl)-2-(8-[3]-ladderane-octanyl)-sn-glycerol	0.437411	0.177779	0.442739	0.170512
Lys-Phe-Phe-Tyr	1.0228	0.281916	1.57195	0.418296
Arg-Arg-His-His	0.674764	0.238839	0.696516	0.14353
488.77@1.3846	0.0732662	0.0357504	0.102111	0.0704997
488.972@6.132	0.0979922	0.0234231	0.205985	0.044064
489.1575@4.6364	0.24861	0.0973148	0.405472	0.073996
LysoPC(24:1(15Z))	0.539542	0.689464	0.133013	0.0288916
489.9359@11.0116	0.108299	0.043035	0.159227	0.0375981
606.4594@0.9587	0.276597	0.0673001	0.143376	0.0787144
490.064@3.5021	0.13182	0.0430567	0.0359587	0.00651589
608.3025@1.3204	0.188838	0.122565	0.121469	0.0257008
491.9283@11.0043	0.046817	0.0169613	0.097262	0.00643666
492.0059@11.0182	0.0382055	0.040299	0.0488522	0.0370871
492.3273@0.737	0.310558	0.126341	0.277636	0.134266
493.9965@10.9517	0.0447882	0.0314134	0.162722	0.0915075
495.1718@3.3107	0.0266082	0.0126344	0.202305	0.0365665
495.7991@1.5753	0.484835	0.169413	0.549079	0.105187
495.9662@0.971	0.0288289	0.0123965	0.0281963	0.0139055
Quercetin 3-(2-galloylglucoside)	0.00489343	0.00474728	0.0969321	0.0280359
3,4-Dimethoxybenzaldehyde	0.271945	0.191523	0.0648131	0.124324
Glu-Lys-Trp-Arg	0.450982	0.151802	0.460851	0.096218
617.3821@1.8609	0.166732	0.0545863	0.128737	0.0477589
497.061@13.2309	0.0313097	0.0218445	0.103422	0.0408193
497.3049@1.7172	0.613259	0.382949	0.307793	0.213631
497.6384@1.7931	0.267876	0.089524	0.272255	0.0543218
497.7754@1.5866	0.156056	0.0614291	0.182243	0.0289571
Cer(d18:1/22:1(13Z))	0.144074	0.0778258	0.143611	0.0536186
[PI (20:4)] 1-(5Z,8Z,11Z,14Z-eicosatetraenoyl)-sn-glycero-3-phospho-(1'-myo-inositol)	0.469725	0.235346	0.686301	0.177768
498.9561@1.7942	0.0840505	0.0321414	0.0890669	0.0192948
499.0409@13.2635	0.0691281	0.0391874	0.0786939	0.0112523
499.1022@4.8324	0.995633	0.0813241	0.500799	0.265988
499.1035@4.8487	0.652488	0.0972703	0.404593	0.18615
499.3022@0.7933	0.291386	0.0908117	0.398596	0.473352
499.3339@3.1863	0.477208	0.14912	0.343723	0.200362
500.1052@4.8308	1.00323	0.505683	0.0494816	0.0241576
500.2882@0.9951	0.17304	0.0855449	0.0892646	0.125966
Arg-Arg-Arg-His	0.0152482	0.00657843	0.00957974	0.00606633
Arg-Thr-Trp-Tyr	0.00740578	0	0.0745236	0.0511518
501.7791@6.0775	0.0794416	0.0206648	0.146414	0.0197276
502.0557@4.8228	0.193956	0.100594	0.0207093	0.0132875
502.1025@6.3537	0.0323418	0.0134019	0.0386522	0.00987214
502.8057@1.4661	0.0249289	0.0084457	0.0339776	0.00766348
503.5058@0.9459	0.000141834	4.96315e-05	0.0453583	0.0146239
630.3468@1.2924	5.85532	2.29125	5.58195	1.16076
[PR] Peridinin	0.816028	0.197015	0.86193	0.138577
504.7648@2.3301	0.237493	0.143813	0.241505	0.0629709
[PR] bacteriohopane-32,33-diol-34,35-dicarbamate	0.169581	0.0537407	0.0882802	0.0515213
167.0266@1.0249	4.50222	6.16574	0.455762	0.390859
Cer(d41:2)	0.10408	0.0284688	0.0934452	0.0197688
505.5219@0.9401	0.000425648	0.000825132	0.230893	0.0719836
Asn-Met-Trp-Trp	0.150146	0.0641277	0.0489803	0.0159879
Pyridoxal	0.426602	0.260922	0.179098	0.0325287
506.3804@0.9719	0.0254964	0.0200767	0.166638	0.117697
506.5253@0.9401	0.0198283	0	0.0787086	0.0269854
Delphinidin 3-O-3'',6''-O-dimalonylglucoside	0.374083	0.108743	0.793307	0.0203748
508.3054@1.3915	0.815556	0.292966	0.825226	0.206852
508.3217@0.7246	0.40383	0.132244	0.262907	0.124439
508.8069@1.3912	0.461916	0.15313	0.462321	0.107988
509	32.0096	6.37948	32.0392	3.43882
509.6174@4.8634	0.0494175	0.0139474	0.0684579	0.016367
Phosphoric acid	1.21346	0.280199	0.713711	0.15065
510.3197@1.4171	0.152347	0.0801411	0.171666	0.0521903
510.3825@1.1033	0.856004	0.427462	1.38814	0.589292
PI(22:6)	0.184888	0.0496709	0.39813	0.140592
511.1388@4.6196	0.0504313	0.0185086	0.0920098	0.0274667
Uric acid	19.1002	9.22935	7.70687	2.87939
511.9793@1.8109	0.56518	0.162084	0.595482	0.132732
512.0877@6.0573	0.0456451	0.0253774	0.0193917	0.00759914
512.1489@5.2961	0.137786	0.0409083	0.123655	0.0238933
Glu-Trp-Trp-Gln	0.0120838	0.00416454	0.0231621	0.00304859
Cer(d18:1/24:1(15Z))	0.826917	0.207211	0.675757	0.192533
3-demethylubiquinol-7	0.0285811	0.0252886	0.0711639	0.0671806
513.6315@1.8363	0.123174	0.0378278	0.141113	0.0339712
[FA hydroxy(20:0)] 25-O-(2''-beta-D-glucopyranosyl-beta-D-glucopyranosyl)-25-hydroxy-11E-eicosenoic acid	1.92021	0.405978	2.07428	0.355797
[DG(8:0/8:0)] 1-(8-[3]-ladderane-octanoyl-2-(8-[3]-ladderane-octanyl)-sn-glycerol	0.167164	0.0463694	0.348587	0.11468
654.3064@0.7475	0.357255	0.102102	0.410315	0.0635723
516.1115@4.7997	0.195673	0.0900211	0.254971	0.0458164
PA(P-16:0e/18:2(9Z,12Z))	0.66005	0.449917	0.111827	0.0625732
517.1546@3.3293	0.00633354	0.00481919	0.1139	0.0168961
Arg-Leu-Trp-Trp	0.427699	0.216429	0.386671	0.10937
517.8123@1.5866	0.840399	0.250338	0.948109	0.166421
Myo-inositol hexakisphosphate	0.198594	0.107322	0.215186	0.058272
518.8151@1.5917	0.0806167	0.0210414	0.0871222	0.018583
519.5006@0.9674	0.0240905	0.00564207	0.0284964	0.00836119
519.7883@1.601	0.256924	0.0872862	0.294057	0.043634
PS(27:0)	0.0775702	0.0520548	0.0946031	0.0372646
521.0856@4.8661	0.482233	0.0300862	0.404155	0.133163
Leu-Trp-Trp-Tyr	0.906531	0.178919	1.43	0.24852
521.9874@11.007	0.0453146	0.010578	0.0653726	0.0163035
522.0394@4.8304	0.910535	0.405384	0.0770292	0.107929
522.3353@0.7265	0.10976	0.041737	0.0990023	0.066217
525.0685@5.677	0.0190177	0.00855952	0.0044259	0.00276362
674.3821@1.7276	1.26021	0.279106	1.27462	0.221784
525.4239@7.284	0.0631076	0.0829915	0.076375	0.0802404
SM(d18:1/14:0)	8.11392	2.24921	8.81973	1.96595
DG(18:3(6Z,9Z,12Z)/22:0/0:0)	0.0283132	0.0130785	0.0373848	0.0123148
525.9811@10.968	0.10447	0.0484314	0.413894	0.0249941
2-Amino-3-phosphonopropionic acid	0.0308664	0.0103333	0.0336695	0.0104832
526.6547@1.8448	0.800438	0.237525	0.84597	0.18749
526.9892@1.8442	0.62385	0.182804	0.668408	0.152257
527.6578@1.8397	0.107987	0.0332136	0.112965	0.0279144
528.3194@0.9716	0.167103	0.0479436	0.144527	0.0446149
529.2927@1.9088	0.106027	0.0421476	0.113355	0.0301101
529.4389@0.9532	0.214255	0.100237	0.176217	0.0729908
(6S)-6-beta-hydroxy-1,4,5,6-tetrahydronicotinamide-adenine dinucleotide	0.0360906	0.0156861	0.00117497	0.00113356
SM(d33:1)	2.18168	1.12438	2.59418	0.73274
532.1657@4.3778	0.032145	0.0266826	0.0835841	0.0364743
532.3947@0.9709	0.0362973	0.0132977	0.0725662	0.0418568
532.8323@1.4229	0.0557242	0.0215889	0.0668778	0.0167579
533.1194@0.7899	0.0215462	0.0309711	0.171398	0.0815301
PC(o-14:0/16:0)	0.940219	0.129589	0.81388	0.130392
534.1253@4.8539	0.0556587	0	0.235452	0.0653305
534.4159@0.9596	0.143803	0.0890239	0.210238	0.0668307
535.2871@2.5793	0.215226	0.114709	0.168352	0.0994601
537.1113@5.3044	0.0157131	0.00352937	0.00965625	0.00295716
537.1644@3.3304	0.0176505	0	0.0720674	0.0212213
SM(d18:0/16:1(9Z))	50.4448	7.78905	48.6756	7.64442
539.8255@1.601	1.24214	0.337745	1.39549	0.239065
540.3268@1.5995	0.42266	0.129335	0.479705	0.082972
540.5103@0.9579	0.957069	1.53615	0.816955	1.25499
541.3663@1.9915	0.20895	0.0765374	0.120042	0.0360682
541.6647@1.8715	0.793378	0.235593	0.837402	0.187986
PC(14:0/16:0)	2.50827	0.484798	3.0988	0.586325
541.8015@1.6138	0.402503	0.120866	0.438989	0.0622619
541.999@1.8697	0.378436	0.105695	0.402291	0.0953484
542.9827@1.9095	0.212651	0.058738	0.233543	0.0539748
543.6511@1.9047	0.0813527	0.0226229	0.0920591	0.0210008
544.0224@4.8309	0.241046	0.02173	0.0920251	0.0741948
N-(15Z-tetracosenoyl)-4E,6E-tetradecasphingadienine-1-phosphoethanolamine	5.8398	1.45879	6.11825	1.6242
545.4597@0.9908	1.07291	0.497087	0.688367	0.315019
714.3779@1.3204	0.594521	0.123174	0.995032	0.17395
PC(14:0/P-18:1(9Z))	1.8641	0.340723	1.32137	0.0653974
546.8313@1.4947	0.0394358	0.00982147	0.0554452	0.0100929
Evasterioside E	2.66412	0.477826	2.78901	0.527229
Tetrahydrodipicolinate	0.213423	0.152442	0.152376	0.0187439
547.4963@0.9836	0.0459715	0.0216422	0.048358	0.0120401
menaquinone-8	0.620723	0.128154	0.406691	0.0418934
SM(d35:1)	2.96002	0.830767	2.15537	0.368422
548.1751@4.6731	3.89577	2.52018	1.29769	0.554436
548.3851@0.9335	0.380783	0.177279	0.329402	0.127381
PC(16:0/P-16:0)	5.01739	0.607209	3.72506	0.640964
548.7911@2.3542	0.513825	0.147578	0.512552	0.0930549
549.3336@0.8876	0.0708233	0.0289851	0.448688	0.548043
549.406@0.9533	0.0368641	0.00987157	0.023146	0.0118894
549.6654@5.0712	0.0710959	0.00433688	0.0638094	0.0153693
549.8752@6.1012	0.0386377	0.0120179	0.0286628	0.00957394
549.9476@10.9679	0.0956998	0.0213977	0.199809	0.0187369
720.3887@1.8412	0.325388	0.106443	0.281106	0.0703786
550.3999@0.9439	0.162392	0.0798057	0.132664	0.0552597
Hydantoin-5-propionic acid	10.4908	5.39337	2.6316	0.459762
722.4198@2.7007	1.0328	0.423943	1.14766	0.286711
552.8329@1.4176	0.21697	0.0636997	0.224963	0.0458312
553.1299@3.3238	0.00783783	0.00464263	0.0971876	0.0157056
172.0995@1.1813	0.154108	0.0398937	0.163212	0.0539511
PA(16:1(9Z)/22:2(13Z,16Z))	0.184058	0.0981738	0.422812	0.077813
SM(d36:3)	1.24757	0.243419	1.42539	0.276605
554.3312@2.9219	0.114634	0.0362312	0.0252723	0.0086322
PC(14:1(9Z)/18:2(9Z,12Z))	0.199293	0.0660227	0.346552	0.0436857
554.8291@6.1005	0.0529549	0.00495273	0.0350087	0.00911417
554.8435@1.4301	0.0352804	0.0137308	0.049927	0.0194313
555.3313@0.9457	0.227889	0.0452977	0.128346	0.0669875
555.3524@1.8827	3.91246	1.35642	2.45171	1.24806
N-(2-hydroxy-15Z-tetracosenoyl)-4E,6E-tetradecasphingadienine-1-phosphoethanolamine	0.453703	0.120967	0.297351	0.0207629
N-Methyl-2-pyrrolidinone	0.974818	0.486754	0.176327	0.112749
PC(16:1(9Z)/16:1(9Z))	1.82039	0.596356	0.955782	0.167345
556.3284@0.9449	0.0893791	0.019654	0.12664	0.0781362
556.3401@1.907	0.83788	0.232347	0.882334	0.208389
556.6744@1.9136	0.423756	0.124192	0.446539	0.0959725
557.0087@1.9073	0.164372	0.0464427	0.1718	0.0453611
SM(d18:0/18:1(11Z))	1.59442	0.342071	1.21608	0.223761
557.3272@1.7956	0.774696	0.223215	0.99007	0.243912
557.372@2.8144	0.269721	0.0571791	0.11409	0.0463927
557.516@0.9657	0.0132931	0.0141008	0.0177219	0.0084569
PC(18:1(9Z)/14:0)	22.6309	3.07462	18.8896	3.50309
557.6581@1.9366	0.230069	0.0633217	0.251545	0.0659106
Capric acid	0.320984	0.0805625	0.470271	0.0634289
2-Methylpiperidine	0.605923	0.244438	0.636673	0.0781729
558.0477@10.968	1.51697	0.49417	4.0316	0.185062
558.5257@0.9658	0.0398076	0.0171498	0.0399123	0.0146678
559.333@1.7695	0.396632	0.111647	0.701542	0.168092
560.6652@3.1032	0.147258	0.0607	0.164327	0.0471696
PS(O-33:0)	0.475276	0.103863	0.239277	0.067529
PG(33:0)	0.202088	0.0463062	0.370029	0.0998605
PG(O-34:0)	0.202618	0.0557057	0.215478	0.0225759
561.337@1.6138	3.28807	0.86203	3.62876	0.621679
561.8386@1.6138	1.78589	0.460511	1.98379	0.329521
PG(34:6)	2.57945	0.43635	2.70092	0.536311
562.0245@3.3491	0.00412065	0	0.0184488	0.00775769
Malvidin 3-glucoside-5-(6''-malonylglucoside)	0.0673446	0.0495648	0.0019257	0.00105391
562.3401@1.6175	0.681611	0.172399	0.757161	0.126181
563.8147@1.6254	0.543699	0.159558	0.591179	0.0831701
Hexanoylglycine	0.360983	0.283738	0.098946	0.0780526
N-(15Z-tetracosenoyl)-4E,6E-hexadecasphingadienine-1-phosphoethanolamine	15.8152	3.66274	18.1664	3.37949
564.8178@1.6267	0.114825	0.0358395	0.123298	0.0212669
565.4053@0.9622	0.172639	0.0478233	0.121447	0.0554227
565.5527@0.9651	0.00656813	0.00466701	0.0125808	0.00263445
566.0055@4.8365	0.0795894	0.013301	0.0512445	0.0316027
PC(18:1(9Z)/P-16:0)	9.79349	2.15113	9.7725	1.86249
566.5258@0.9467	0.576847	0.218371	0.520082	0.232309
566.9016@5.9878	0.164491	0.140429	0.0986298	0.102107
567.421@0.9726	3.10064	1.59917	2.34665	1.35496
PC(18:1(9Z)/15:0)	5.26904	1.36168	4.93236	0.778992
N-Acetylasparagine	5.24328	4.0661	0.292906	0.175708
PA(39:0)	2.42952	0.55944	2.50205	0.329224
PE(20:5(5Z,8Z,11Z,14Z,17Z)/P-18:1(9Z))	0.677084	0.0628847	0.566602	0.126634
569.368@1.8267	0.276615	0.0952476	0.18237	0.0734646
PC(15:0/18:0)	2.59754	0.551285	2.10495	0.250279
Diethyl succinate	0.522389	0.162894	0.502519	0.120027
28-Glucosyl-19(29)-dehydroursolic acid 3-arabinoside	0.340607	0.0729672	0.204674	0.0459628
PG(16:1(9Z)/18:0)	0.966404	0.298126	1.88961	0.312547
570.3466@1.0984	0.0540046	0.00869805	0.0541737	0.0036451
L-prolinylglycine	4.89573	3.71219	0.266813	0.185908
570.681@1.9358	0.988441	0.249022	1.0391	0.250045
570.8041@2.4008	0.537088	0.264568	0.623451	0.151953
PE(22:5(7Z,10Z,13Z,16Z,19Z)/P-16:0)	0.659963	0.115408	1.04467	0.17036
571.0155@1.9344	0.838996	0.223752	0.877803	0.203959
28-Glucosyloleanolic acid 3-arabinoside	0.113872	0.0207223	0.104818	0.00981305
1-18:1-2-16:3-monogalactosyldiacylglycerol	0.450684	0.0870038	0.872059	0.170551
L-Arginine	17.7241	4.03783	11.7599	2.52386
174.1260@0.2970	0.222845	0.261773	0.314906	0.0333101
PI(12:0/16:1(9Z))	0.144682	0.0444351	0.173924	0.0391751
574.0076@11.0049	0.0270627	0.0177016	0.0373996	0.0198493
PA(40:3)	0.465913	0.0877078	0.74188	0.14486
SM(d18:0/20:2(11Z,14Z))	0.650456	0.52916	0.482878	0.328823
574.4005@0.9074	0.235185	0.122761	0.156353	0.0963154
PC(14:1(9Z)/20:2(11Z,14Z))	2.96728	0.56944	3.36808	0.645328
575.5277@0.9698	0.220149	0.151185	0.239889	0.0924974
575.6752@3.1018	0.140313	0.0406881	0.139618	0.0319143
576.8739@6.0039	0.0314334	0.0146529	0.0304833	0.0109043
2-Benzimidazolylguanidine	0.430804	0.196854	0.457952	0.315672
Citrulline	0.181542	0.0400412	0.737805	0.482847
PC(16:1(9Z)/18:1(11Z))	26.3647	5.11442	32.1572	6.61946
carboxynorspermidine	0.382715	0.208895	0.412181	0.275449
758.4038@1.3341	0.420826	0.0763207	0.765195	0.154056
578.2695@1.2796	0.628433	0.127163	0.957454	0.144776
SM(d18:1/20:0)	2.27102	0.558644	1.36204	0.46608
PC(20:1(11Z)/14:0)	102.507	13.7237	117.04	15.7007
579.2844@1.0167	0.11138	0.0517064	0.0764655	0.0193163
2-keto-L-Gulonolactone	1.21813	0.836586	0.621369	0.0936746
579.9251@6.0094	0.0314981	0.0116493	0.0477256	0.0129217
581.0428@13.2375	0.0466103	0.0344488	0.0783669	0.0529993
581.4004@0.977	0.112002	0.0771841	0.0748695	0.039864
PE(18:4(6Z,9Z,12Z,15Z)/20:2(11Z,14Z))	1.16483	0.480471	2.24396	1.2818
PC(18:4(6Z,9Z,12Z,15Z)/P-18:1(11Z))	3.81499	0.736099	3.40311	0.21548
583.3501@1.6304	4.13337	1.01977	4.52041	0.754386
583.8518@1.6304	2.4197	0.57523	2.65439	0.42695
584.3545@1.6267	0.834674	0.229381	0.913821	0.170852
766.4470@2.8843	0.821565	0.240408	0.861272	0.171927
584.5394@0.9598	0.132883	0.0412292	0.157494	0.0349646
584.5486@4.8104	0.0828813	0.02105	0.00728482	0.00254915
585.2538@5.801	0.315321	0.111204	0.116314	0.126665
585.3571@1.9689	0.898075	0.213172	0.961457	0.259165
585.3619@1.8609	0.701152	0.429669	0.652683	0.226555
585.8279@1.6469	0.782802	0.218883	0.839311	0.128216
586.8309@1.6481	0.170561	0.0437998	0.186295	0.0211296
586.9402@6.0575	0.198112	0.036365	0.307847	0.0378298
587.0091@1.9991	0.201298	0.0521136	0.212511	0.0534708
PA(41:2)	0.344492	0.0737183	0.321282	0.0335882
SM(d18:2/21:0)	0.748985	0.229179	0.501356	0.140307
PC(20:2(11Z,14Z)/15:0)	2.52589	0.349161	2.80787	0.445506
177.1008@3.5980	0.677262	0.257529	0.226974	0.155113
589.536@1.0606	0.181409	0.123476	0.296085	0.14146
589.8359@6.02	0.0411588	0.0108576	0.0816608	0.0182515
590.0161@3.1246	0.13612	0.0323136	0.145423	0.0332649
[PC (6:0/8:0)] 1-(6-[5]-ladderane-hexanyl)-2-(8-[3]-ladderane-octanyl)-sn-glycerophosphocholine	0.52774	0.151854	0.284555	0.173805
590.3398@2.3921	1.42894	0.417015	1.57593	0.256387
590.3518@1.315	5.12958	2.05154	4.83067	1.07048
SM(d39:1)	1.03118	0.396301	0.623654	0.247826
591.2644@1.8805	0.13666	0.043516	0.274857	0.0463594
591.5159@0.964	0.136712	0.0764047	0.126131	0.0726961
PG(18:2(9Z,12Z)/18:0)	0.300248	0.0640531	0.386144	0.0585893
592.8174@2.4373	0.721042	0.211439	0.688912	0.13276
PE(22:5(7Z,10Z,13Z,16Z,19Z)/dm18:1(9Z))	0.571927	0.09031	0.575382	0.10589
5,6,7,8-Tetrahydromethanopterin	0.12836	0.050982	0.231659	0.0570489
D-galacto-Hexodialdose	0.754025	0.33088	0.453371	0.098222
PG(18:1(9Z)/18:0)	2.30511	0.686597	5.15663	0.627767
PG(36:1)	0.510985	0.29108	0.407588	0.0992233
Methylthiomethyl 2-methylbutanethiolate	1.14024	0.469385	0.445864	0.594553
PS(35:0)	3.14837	0.694115	2.26166	0.715627
PA(42:5)	0.0947445	0.0272558	0.136273	0.0395838
596.3655@1.6063	0.33883	0.0782414	0.289664	0.0883522
3-O-Sulfogalactosylceramide (d18:1/16:0)	0.248562	0.0740809	0.165427	0.0505609
PC(14:1(9Z)/22:4(7Z,10Z,13Z,16Z))	0.507969	0.0934863	0.503427	0.0727442
596.8586@1.4415	0.087221	0.0262397	0.0982846	0.0251476
N-(hexadecanoyl)-sphinganine-1-phospho-(1'-myo-inositol)	0.914657	0.221524	1.46637	0.312996
597.8311@4.2347	0.101562	0.043375	0.110524	0.0305107
598.4959@0.9708	0.113857	0.031647	0.11024	0.0267125
598.86@1.5461	0.0560959	0.0166527	0.0658864	0.0139919
SM(d18:2/22:1)	2.05942	0.495169	1.38116	0.381354
PE(20:5(5Z,8Z,11Z,14Z,17Z)/20:5(5Z,8Z,11Z,14Z,17Z))	1.82837	0.633296	1.73938	0.407764
599.4082@1.0046	0.0829912	0.0431753	0.0660351	0.0231253
PC(36:3)	228.343	37.2144	277.652	40.5803
CerP(d18:1/26:1(17Z))	0.0289087	0.0200931	0.0911534	0.0533104
600.0318@2	0.722502	0.198498	0.75274	0.188708
600.4634@14.3399	0.0452259	0.0297282	0.0540895	0.0310404
SM(d18:1/22:1(13Z))	20.1217	4.0984	11.9586	4.17778
600.5281@1.01	0.145186	0.0395452	0.182689	0.0468678
600.7006@2.0097	0.334724	0.0869704	0.357031	0.0702717
785.4528@1.8785	0.228683	0.0522731	0.220493	0.0440445
601.181@4.9355	0.588845	0.0647539	0.58833	0.10408
PS(P-37:2)	0.253066	0.0303514	0.338775	0.0157782
PC(18:1(9Z)/18:1(9Z))	13.7742	1.94575	15.5513	1.53332
601.5148@0.9528	0.078113	0.0207126	0.0902311	0.0233946
601.6848@2.0224	0.170851	0.0425336	0.185372	0.0459199
602.1346@4.8389	0.713791	0.254922	0.113401	0.114468
602.1363@4.8494	0.293309	0.0713393	0.0686023	0.0630437
603.347@1.2882	4.81776	1.86418	4.73726	0.947361
603.5521@0.969	0.0367112	0.0174467	0.0450817	0.0195139
603.9905@11.005	0.0353695	0.00627315	0.0646138	0.01339
D-Mannosamine	0.423762	0.236607	0.0327232	0.0234906
604.5451@0.9546	0.997675	0.309741	1.26339	0.339262
605.3633@1.6489	5.31737	1.20927	5.76409	0.969698
605.865@1.6482	3.24466	0.745113	3.53186	0.603226
PE(40:7)	1.04978	0.255783	1.0402	0.501356
606.3662@1.6489	1.22259	0.279181	1.32105	0.234456
606.4116@0.8416	0.371907	0.13941	0.284122	0.204695
PC(20:5(5Z,8Z,11Z,14Z,17Z)/P-18:1(11Z))	6.71958	2.44072	4.77741	0.993955
607.113@4.0461	0.0468036	0.0479638	0.00138931	0.00222821
607.1669@5.7016	0.0130372	0.00433215	0.11154	0.15032
607.2358@5.7744	0.215171	0.209726	0.146847	0.18874
607.841@1.6638	1.04071	0.285855	1.09139	0.165301
607.9839@10.9675	0.0452823	0.0221438	0.20216	0.0151027
608.344@1.6638	0.617667	0.172133	0.644608	0.0987573
PE(40:6)	1.37463	0.59252	2.55062	0.892311
PC(20:4(8Z,11Z,14Z,17Z)/P-18:1(11Z))	29.3732	8.19116	24.3086	2.77333
608.844@1.661	0.241152	0.0627535	0.251146	0.0377174
PG(37:0)	1.80629	0.796592	1.25299	0.418571
609.3952@1.7332	0.092944	0.0322014	0.0479033	0.0100124
610.5281@0.7251	0.0162877	0.0109417	0.0879806	0.0324688
610.9191@6.1213	0.0180912	0.00551904	0.0320849	0.00564517
611.3783@1.7826	0.22889	0.151395	0.167565	0.0552055
611.4994@1.0442	0.342332	0.167382	0.375327	0.0670613
612.3527@2.4075	1.5563	0.427463	1.65821	0.324775
612.3978@1.3052	0.012395	0.0196796	0.0299797	0.0148884
612.5267@1.0001	0.288457	0.0911343	0.192796	0.0358785
ubiquinol-9	0.897234	0.265883	0.545585	0.0769009
613.1738@7.0752	0.0489316	0.0290345	0.15803	0.0710909
613.509@1.0381	0.175338	0.0657991	0.159424	0.0252264
613.5244@0.9614	0.15725	0.0665942	0.112773	0.0357683
PE(40:3)	0.642333	0.14495	0.748032	0.115674
613.9478@10.9916	0.24547	0.034239	0.380191	0.0347655
SM(d17:1/24:1)	4.00396	1.78264	2.37004	1.01536
614.7072@2.0382	0.552403	0.131546	0.577462	0.133786
614.8305@2.4338	0.608519	0.307465	0.761808	0.135013
615.0418@2.0297	0.49565	0.140815	0.516429	0.112239
PS(O-38:3)	0.187344	0.13672	0.863905	0.439161
615.1691@13.2073	0.0238284	0.0144594	0.0948361	0.0455038
615.1697@7.1013	1.57535	0.867026	2.84109	1.03558
615.3748@2.039	0.252123	0.0425013	0.281218	0.0713185
615.7102@2.0372	0.114162	0.0228377	0.118071	0.0329348
PA(44:8)	0.292595	0.0486931	0.351846	0.0373519
616.0824@4.4565	0.0751456	0.0185881	0.0134648	0.010733
[PC (8:0/8:0)] 1-(8-[5]-ladderane-octanyl)-2-(8-[3]-ladderane-octanyl)-sn-glycerophosphocholine	1.12157	0.375426	0.574482	0.268998
616.6934@2.0556	0.132241	0.0324946	0.135622	0.0336593
PC(18:4(6Z,9Z,12Z,15Z)/20:4(8Z,11Z,14Z,17Z))	1.33988	0.461613	2.4459	0.644949
617.1389@4.884	0.094521	0.0502543	0.042308	0.0261797
617.1659@4.6477	0.0290805	0.0117833	0.0540602	0.0205427
617.1865@4.683	0.163422	0.0659605	0.0857214	0.0257171
PC(22:1(13Z)/15:0)	1.65225	0.433247	1.60855	0.253232
617.5824@0.9698	0.0231942	0.00765866	0.0243754	0.00535885
617.6282@0.9744	0.0334355	0.0126772	0.0487675	0.0167954
617.8095@2.5832	0.138958	0.0864409	0.106213	0.0485206
802.4296@1.3355	0.287786	0.0512267	0.527038	0.0944166
619.3208@3.3491	0.0150529	0.00952432	0.126037	0.0177959
619.3432@4.2247	0.142465	0.0734485	0.149635	0.0478977
803.4814@1.8551	4.38313	0.737029	4.53541	0.956937
PC(20:4(8Z,11Z,14Z,17Z)/18:3(9Z,12Z,15Z))	11.1692	3.96943	10.0006	2.84961
PI(32:3)	1.69008	0.276067	1.75152	0.383969
620.6142@1.0976	0.035518	0.0227463	0.0333452	0.0120718
620.8723@1.5606	0.0592739	0.0163739	0.0734502	0.0115194
PC(18:3(6Z,9Z,12Z)/20:3(8Z,11Z,14Z))	56.0233	17.0268	64.9822	16.0218
PS(37:0)	0.584648	0.336917	0.334927	0.0481013
622.2959@1.2905	0.827443	0.166796	1.35273	0.20202
PG(17:0/21:0)	0.484001	0.0886067	0.343139	0.0599738
622.8616@6.0604	0.0228206	0.0218473	0.041504	0.00845234
4,5-Dihydro-2-methylthiazole	0.259539	0.0402579	0.210873	0.0565686
PS(38:6)	0.580968	0.147534	0.164712	0.0264001
PI(32:1)	0.347829	0.0887763	0.152007	0.0464808
1-20:0-2-18:3-monogalactosyldiacylglycerol	0.28032	0.0750122	0.281987	0.0865328
624.0454@10.9542	0.0289436	0.0116557	0.020896	0.00437957
Tyrosine	2.69974	1.31927	0.751112	0.217182
624.1185@4.8399	0.308217	0.0159793	0.151417	0.0871648
PC(38:4)	54.6283	15.4265	50.191	13.985
625.0723@4.8273	0.5578	0.525083	0.0277178	0.0289589
625.0734@4.8136	0.730251	0.454178	0.0350978	0.0455322
625.1183@4.8243	0.745656	0.449489	0.0204837	0.0116498
810.4758@3.0998	0.476697	0.141664	0.507537	0.0777942
SM(d42:3)	3.32476	0.642449	1.80091	0.464579
626.3266@1.3074	0.741634	0.165318	1.21572	0.214814
626.4819@0.9827	0.24712	0.0531496	0.17833	0.0150437
SM(d18:1/24:1(15Z))	25.6407	4.90995	12.3647	4.27813
627.3518@1.7266	1.55303	0.614251	0.762575	0.423903
627.3764@1.6654	6.4226	1.39541	6.92872	1.14961
627.5271@0.9529	0.319213	0.14132	0.429693	0.148212
1,1'-Thiobis-1-propanethiol	4.30377	2.51252	3.26877	1.29277
627.878@1.6642	4.05432	0.843774	4.38046	0.746197
628.1282@5.7793	0.03459	0.0217381	0.0430431	0.0275814
628.3794@1.6654	1.57054	0.338657	1.69362	0.289025
3-Methoxy-4-hydroxyphenylglycolaldehyde	1.25387	1.38747	0.0563993	0.0611957
629.3829@2.0554	0.474129	0.144657	0.488467	0.154674
629.5023@0.7373	0.16957	0.118782	0.179713	0.133747
629.8542@1.6853	1.34898	0.340494	1.39834	0.208608
62.997@4.5813	106.808	27.7746	104.891	16.8359
630.8572@1.6853	0.33274	0.0777643	0.345625	0.0473364
630.9042@6.1939	0.0231242	0.0079394	0.0373855	0.00907673
631.0354@2.0833	0.106434	0.0280649	0.112274	0.0276992
631.1808@4.6299	0.115054	0.0453181	0.181911	0.0401346
631.3409@1.7039	0.18549	0.073296	0.21823	0.0783131
631.5888@0.964	0.0341417	0.0125498	0.0266853	0.00671217
632.0365@6.0821	0.0186974	0.0177591	0.0278141	0.00973878
PS(P-39:0)	0.170187	0.0703842	0.023245	0.00624323
632.8647@1.6874	4.9103	0.965388	5.19005	0.913565
818.4873@1.7333	0.130339	0.0331201	0.146137	0.0270666
634.3616@1.5567	0.282269	0.0621264	0.388762	0.0236038
634.3656@2.4652	1.64304	0.480758	1.80211	0.335617
PI(O-34:2)	0.0133973	0.00375847	0.0588728	0.0279054
PG(39:0)	5.02939	1.00602	4.00054	1.34045
PS(17:2(9Z,12Z)/22:4(7Z,10Z,13Z,16Z))	0.0664017	0.0158245	0.0404128	0.00853814
636.8435@2.4704	0.774558	0.238909	0.704672	0.174634
637.3546@1.9197	0.34748	0.115916	0.190281	0.0876648
638.5223@0.9617	0.112415	0.0521426	0.139556	0.028617
639.3228@2.7004	0.26803	0.054745	0.193493	0.0879936
639.9907@6.0921	0.0252271	0.0048926	0.0102375	0.00421736
640.2718@0.7476	0.128484	0.0325077	0.138071	0.0484739
64.05@11.0721	0.0305402	0.0145026	0.0314314	0.00826564
SM(d43:2)	2.57295	0.796631	0.946777	0.470689
641.356@4.2268	0.147034	0.0608895	0.152862	0.0462157
642.3832@1.5897	0.0867105	0.0334292	0.118539	0.0161498
PC(22:5(7Z,10Z,13Z,16Z,19Z)/18:4(6Z,9Z,12Z,15Z))	6.75202	0.893706	8.67903	1.32176
643.1013@4.4294	0.0909648	0.0121049	0.015138	0.0116898
PI(14:1(9Z)/20:4(5Z,8Z,11Z,14Z))	0.85832	0.200806	0.824078	0.182877
643.5905@0.9645	0.0905084	0.0334578	0.0718475	0.0261238
644.058@2.0998	0.272454	0.0696024	0.281848	0.0738459
PC(20:4(8Z,11Z,14Z,17Z)/20:4(8Z,11Z,14Z,17Z))	5.25798	1.26922	5.41888	1.11864
1-16:1-2-18:3-phosphatidylinositol	0.0923131	0.032874	0.131558	0.0469961
PG(18:0/22:2(13Z,16Z))	0.652958	0.33929	0.50658	0.0787793
646.1261@1.0812	0.114655	0.0121593	0.124384	0.0158614
5-Hydroxyisourate	0.0916759	0.0989913	0.167354	0.0279484
647.0555@4.8118	0.628901	0.130389	0.0476785	0.0672492
647.2247@1.8828	0.0449842	0.0173393	0.122421	0.0186518
649.1063@4.7912	0.0327411	0.0107435	0.00767767	0.00770748
649.2222@1.887	0.0462598	0.0216207	0.118405	0.0210008
649.3896@1.6886	7.43532	1.5518	7.95966	1.37536
PC(40:6)	40.7847	6.44942	50.2126	8.0649
PI(18:1(11Z)/16:1(9Z))	0.878117	0.414545	1.12293	0.491543
65.0011@4.5849	0.617825	0.190689	0.555108	0.0649147
PG(19:0/21:0)	0.76133	0.318202	0.83543	0.306388
PS(40:6)	0.179045	0.0626096	0.0937451	0.0249833
651.4045@1.3212	4.77798	1.86018	4.54843	0.88481
PI(18:1(9Z)/16:0)	1.10458	0.39424	1.23023	0.355743
651.8673@1.7029	1.68514	0.396208	1.72736	0.290564
652.3696@1.7071	1.07402	0.254153	1.09973	0.176605
652.8702@1.704	0.441802	0.105709	0.4531	0.0760769
1-22:1-2-18:3-phosphatidylserine	2.04859	0.444621	2.80391	0.746038
655.4528@0.9449	0.0648019	0.0380096	0.0766702	0.0334016
655.564@1.0878	0.259966	0.100669	0.23625	0.0582082
SM(d18:0/26:1(17Z))	0.614699	0.278803	0.223451	0.151538
656.0248@10.968	0.746811	0.274218	2.30955	0.117522
656.3789@2.4984	1.56133	0.45868	1.64584	0.330449
656.5649@1.0639	0.27258	0.205415	0.157319	0.0456903
656.8805@2.4795	0.916161	0.308129	1.02978	0.206121
657.0251@6.292	0.0255386	0.0123272	0.0272674	0.0101997
657.3626@1.7074	0.363908	0.266884	0.224639	0.0922689
Foeniculoside I	0.480244	0.0962621	0.478814	0.234639
842.4260@1.3122	0.516647	0.100931	0.943551	0.177435
657.5726@1.0863	0.193153	0.0485426	0.205585	0.038043
657.6058@0.9642	0.36723	0.120024	0.218617	0.080474
658.5125@0.7305	0.0469369	0.0538228	0.140467	0.0667202
658.51@3.9894	0.0453242	0.0801114	0.0726861	0.0268548
658.7332@2.1331	0.190022	0.039081	0.196881	0.0475092
658.8569@2.5229	0.764351	0.22104	0.651984	0.167049
659.578@1.0899	0.056895	0.0200985	0.0705306	0.0115978
TG(14:0/18:4(6Z,9Z,12Z,15Z)/20:5(5Z,8Z,11Z,14Z,17Z))	1.18839	0.258639	0.285718	0.193734
660.6222@0.9528	0.0214896	0.00591438	0.0157644	0.0052486
1-22:0-2-18:1-phosphatidylserine	1.00096	0.204976	0.916946	0.0874601
661.2665@1.711	0.121234	0.033991	0.201434	0.0269934
661.3522@1.5895	0.382595	0.132437	0.431633	0.0920018
PI(O-36:3)	1.34212	0.378706	3.03361	0.397851
661.836@2.8298	0.15033	0.0775344	0.115349	0.0506009
PG(41:1)	0.668889	0.10912	0.650223	0.213851
663.1801@4.9042	0.121674	0.0161606	0.104974	0.0266578
663.2672@1.7042	0.0882607	0.0235491	0.151937	0.0239624
663.3693@4.2288	0.119309	0.051244	0.131062	0.037553
PS(P-42:6)	0.856147	0.36246	1.43387	0.166516
PE(44:6)	2.59991	0.461629	2.37156	0.293532
PGP(18:3(9Z,12Z,15Z)/18:2(9Z,12Z))	0.0720621	0.0214275	0.132573	0.037516
PI(35:2)	0.162844	0.0735495	0.205719	0.0789834
PI(O-36:2)	0.791315	0.332974	0.518994	0.0571236
PG(19:0/22:0)	4.41808	1.37214	4.37004	1.68092
664.2157@4.7701	0.0471127	0.0149244	0.0679924	0.0157863
664.8973@1.5976	0.0729524	0.0240912	0.0899186	0.0159043
665.2884@3.3451	0.00554674	0.00216465	0.0427352	0.00817185
665.384@1.5827	0.610766	0.218439	0.644347	0.134482
666.3081@1.6471	0.0485692	0.0224914	0.0392536	0.013394
667.4536@0.9939	0.00122829	0.000429812	0.0130225	0.008293
668.0824@4.8479	0.139483	0.0242348	0.140119	0.0727179
669.4613@0.9522	0.0148995	0.00671265	0.0257051	0.0072684
669.5789@1.0813	0.13482	0.0432047	0.123869	0.0228953
670.3403@1.5975	0.0595377	0.0329254	0.0447659	0.01103
670.3523@1.311	0.686019	0.143773	1.16439	0.204732
PC(42:10)	1.71308	0.437508	1.87674	0.425763
PS(O-42:4)	0.963181	0.268209	0.793622	0.218851
671.0346@4.8238	0.0327924	0.0075864	0.00835227	0.0114342
(3b,21b)-12-Oleanene-3,21,28-triol 28-[arabinosyl-(1->3)-arabinosyl-(1->3)-arabinoside]	0.142436	0.073137	0.15847	0.0609413
671.4028@1.7079	8.12887	1.48313	8.6281	1.62339
671.5897@1.0878	0.151138	0.0373166	0.16476	0.0282157
671.6196@0.9645	0.0371701	0.0113374	0.0253388	0.00649814
671.9044@1.7079	5.5718	1.02753	5.87483	1.06023
672.101@6.1051	0.0565824	0.0143279	0.0961837	0.00929499
672.4058@1.7111	2.26118	0.436938	2.39837	0.426202
672.9072@1.7111	0.732133	0.132447	0.775327	0.145482
673.4094@1.7008	0.201919	0.0442153	0.222702	0.0471804
673.4586@0.969	0.0289166	0.0190087	0.0433643	0.0120115
1-18:2-2-18:3-phosphatidylinositol	0.259778	0.127648	0.270219	0.0938739
673.7429@2.1608	0.124705	0.0297604	0.133939	0.0277495
673.8806@1.7288	1.97059	0.42279	2.00757	0.342985
674.3731@1.3028	6.23719	2.32896	5.90665	1.24752
674.8834@1.7413	0.513851	0.117391	0.520415	0.0913794
675.2013@13.1685	0.00507788	0.0025683	0.0188902	0.00767614
675.2015@7.1142	0.0166251	0.0138185	0.12553	0.110031
675.2197@5.2054	0.0214854	0.0100764	0.00374612	0.00186282
PI(36:4)	0.777056	0.216188	0.755088	0.171046
PG(20:0/22:2(13Z,16Z))	1.09494	0.252225	0.989062	0.267975
676.3594@1.7643	0.259333	0.0945503	0.237737	0.0526783
PC(42:7)	8.55251	1.31814	6.35842	1.21479
678.3928@2.5573	1.52575	0.40401	1.59895	0.303665
679.2226@5.2847	0.0378015	0.0121915	0.00644854	0.00348543
187.0634@4.7319	2.72564	0.935778	1.07374	0.335745
862.5116@1.7761	0.122214	0.0236964	0.148357	0.017972
PI(36:2)	0.0552737	0.0234385	0.0909147	0.0411472
680.3792@2.569	0.222805	0.0835823	0.20446	0.0769113
680.4929@4.5739	0.0450061	0.0240462	0.0861723	0.0819999
680.564@0.9894	0.0717688	0.0270538	0.082748	0.0270548
680.8698@2.5696	0.583079	0.333909	0.688662	0.144629
5-guanidino-3-methyl-2-oxo-pentanoate	0.0841909	0.0360713	0.277891	0.0459081
681.3739@2.5821	0.567909	0.179321	0.571751	0.120901
Polyethylene glycol	0.415005	0.236896	0.827985	0.21477
681.8727@2.6479	0.157557	0.0394044	0.159794	0.0898715
(E)-2-Butenyl-4-methyl-threonine	1.15398	0.838202	0.78554	0.305825
683.3489@2.7931	0.252479	0.141238	0.187442	0.0737767
683.5485@0.958	0.0288865	0.0182356	0.0173966	0.0103465
684.0165@5.9942	0.0236352	0.0156207	0.016936	0.00737779
PS(20:1(11Z)/22:4(7Z,10Z,13Z,16Z))	9.74592	1.72416	9.44339	2.16591
684.3326@1.5415	0.0968803	0.021733	0.198121	0.0339604
685.383@4.2112	0.10261	0.0425123	0.106806	0.0280071
(Z)-1-(Methylthio)-5-phenyl-1-penten-3-yne	0.46734	0.113303	0.422751	0.209013
Solamargine	2.03646	0.681138	2.02167	0.501516
686.4097@1.6125	0.0934489	0.0356141	0.116287	0.0262233
Desglucomusennin	0.991847	0.312965	1.09754	0.186654
686.8494@5.9942	0.10779	0.0926789	0.0474108	0.0764238
cis- and trans-Ethyl 2,4-dimethyl-1,3-dioxolane-2-acetate	0.794142	0.365498	0.885469	0.11031
688.5786@0.9398	0.188032	0.125321	0.141098	0.0265617
PC(42:2)	0.13221	0.0192116	0.0853633	0.00919525
PI(37:5)	0.707875	0.11244	0.720759	0.154734
689.6035@1.0818	0.0661067	0.0209189	0.106903	0.0213551
690.4901@10.9664	0.00656552	0.00371544	0.0379457	0.00397088
690.5426@1.3508	0.859961	0.412159	0.733085	0.0859764
871.5705@1.1875	1.28494	0.446496	0.692072	0.177159
PGP(16:1(9Z)/22:6(4Z,7Z,10Z,13Z,16Z,19Z))	0.0736563	0.0407305	0.0428543	0.0137804
PI(37:4)	2.4351	1.23703	3.20342	1.1022
PI(O-38:4)	1.68499	0.349182	2.97494	0.387124
Glycerol 1,2-di-(9Z,11E,13Z-octadecatrienoate) 3-(8Z,11Z,13E-octadecatrienoate)	1.35654	0.260295	0.2815	0.110957
691.9034@1.6791	0.0587887	0.0138814	0.0661508	0.0115309
693.4159@1.7297	8.77716	1.57021	9.20539	1.69499
N6,N6,N6-Trimethyl-L-lysine	1.76824	0.582834	2.9159	1.74931
693.9175@1.7288	6.0043	1.08623	6.29236	1.17971
694.2662@4.6822	0.118914	0.0338891	0.197478	0.0489459
694.3523@0.9532	0.032144	0.00942557	0.0420292	0.0134351
694.4189@1.7297	2.54807	0.470485	2.68743	0.490345
695.4307@1.3278	3.95683	1.4703	3.75954	0.864507
695.8937@1.7547	2.0903	0.472886	2.09789	0.357354
696.3956@1.7547	1.48918	0.326232	1.48243	0.265269
PC(o-22:3(10Z,13Z,16Z)/22:3(10Z,13Z,16Z))	0.532523	0.0957195	0.346072	0.0346051
696.5935@1.006	0.112672	0.0471329	0.111969	0.00982692
696.8966@1.7535	0.632996	0.134679	0.62992	0.106998
PG(43:0)	0.369481	0.0669728	0.180172	0.0882784
697.3997@1.7555	0.209292	0.050216	0.209561	0.0398281
2 -(Butylamido)-4-hydroxybutanoic acid	0.148154	0.140701	0.151191	0.0915219
697.6097@1.0819	0.241184	0.0633487	0.206494	0.0455945
697.9002@1.7586	0.0667433	0.0160472	0.0688092	0.0152215
698.0408@4.4258	0.0277407	0.0130914	0.00177765	0.00200873
698.3731@1.8152	0.271029	0.105599	0.247172	0.0685175
698.5358@1.5326	0.641044	0.196625	0.768518	0.249865
699.2922@0.9482	0.130068	0.113847	0.475796	0.31593
699.3556@6.789	0.0523133	0.036177	0.0308147	0.0298388
699.4735@1.0249	0.0223427	0.0191364	0.0343921	0.0246678
700.4051@2.5886	1.26293	0.33585	1.30721	0.275143
5-(Methylthio)-2-[(methylthio)methyl]-2-pentenal	2.17436	0.370862	2.71735	0.861817
PI(18:2(9Z,12Z)/20:5(5Z,8Z,11Z,14Z,17Z))	0.643942	0.293158	0.575397	0.216937
PI(15:0/22:0)	0.898815	0.217635	0.80144	0.0897596
702.6103@1.038	0.0968685	0.0540153	0.149265	0.0474959
702.8829@2.6678	0.509828	0.249508	0.510574	0.161535
703.3851@2.6611	0.401404	0.167327	0.267107	0.160393
703.6139@1.0511	0.131257	0.0559195	0.200739	0.0408103
703.886@2.6613	0.168118	0.0860045	0.193428	0.0714139
704.8295@6.0164	0.0200496	0.00783942	0.0453453	0.00993825
geranylgeranyl-bacteriopheophytin	1.25369	0.37235	1.44561	0.340726
705.3788@1.5955	0.338258	0.120324	0.372275	0.0877809
705.8625@2.7991	0.166072	0.074474	0.12761	0.050892
706.5899@0.947	0.471624	0.418783	0.24619	0.0792271
706.8895@6.0594	0.123028	0.0301606	0.215391	0.0240926
PI(38:5)	3.72689	1.52912	3.82727	1.40912
707.8972@4.2203	0.053092	0.0264024	0.0604734	0.0155159
708.1382@4.8504	0.0547118	0.00940783	0.0627866	0.0204535
708.9235@1.6347	0.111644	0.0290463	0.124247	0.0185624
709.4105@1.5622	0.614353	0.219107	0.6363	0.130065
709.5649@4.8105	0.0754239	0.0254671	0.00669369	0.00741963
886.4523@1.3221	0.248114	0.0594039	0.513277	0.107321
PI(38:4)	110.526	58.4865	141.477	50.3281
710.3473@1.2927	0.951214	0.171152	1.48214	0.251828
710.5109@1.5605	0.917782	0.246934	2.07564	0.38023
710.5644@4.8042	0.0534686	0.0185222	0.00791812	0.00533782
710.6146@0.9597	0.362605	0.0677482	0.399462	0.144289
Dimethylglycine	0.559125	0.310265	0.446709	0.511456
712.313@0.9951	0.357774	0.0521515	0.521157	0.0752031
Galabiosylceramide (d18:1/9Z-18:1)	0.547184	0.0519829	0.492347	0.0574452
Pectenotoxin 7	0.196094	0.0851592	0.210565	0.0382728
715.1539@3.5066	0.0980462	0.0259143	0.0209486	0.00701314
3-O-Sulfogalactosylceramide (d18:1/24:1(15Z))	0.199937	0.034122	0.131043	0.0330075
715.4291@1.7547	8.55026	1.50674	9.00693	1.72197
PC(44:6)	0.452848	0.0514573	0.407268	0.0395414
715.5362@0.9445	0.029437	0.0134696	0.0458465	0.0193593
715.9306@1.7535	6.06019	1.05286	6.36826	1.17853
716.0438@10.9648	1.16029	0.563349	4.53134	0.534495
716.2474@4.6691	0.151869	0.044044	0.224764	0.0485416
716.6102@0.9387	0.150582	0.0840309	0.110989	0.0175707
716.8999@6.0052	0.0162365	0.00920132	0.0233482	0.00778089
716.9334@1.7547	0.877475	0.14853	0.917976	0.170103
717.2575@5.2905	0.156281	0.0540641	0.101726	0.0145849
717.4351@1.7533	0.250249	0.0376356	0.273649	0.0545313
717.9068@1.7773	2.22459	0.457428	2.22508	0.420226
(2S,2'S)-Oscillol 2,2'-di(alpha-L-fucoside)	0.473475	0.0871963	0.487891	0.114326
PI(16:0/22:1(11Z))	1.30886	0.374461	0.924555	0.355829
718.3993@1.3084	5.57106	2.05403	5.35826	1.11725
718.4084@1.7802	1.57795	0.335211	1.56515	0.298185
718.9096@1.7802	0.689269	0.14241	0.682616	0.122974
719.4114@1.7899	0.231399	0.0532617	0.23671	0.0382411
72.0223@4.6264	3.06001	1.53057	2.16122	0.534278
720.5771@1.6308	0.704637	0.268478	1.09173	0.331348
720.5976@0.9718	0.132957	0.0325105	0.112573	0.0217378
720.6052@0.9367	0.150465	0.15926	0.104398	0.02981
721.5557@4.7975	0.0221303	0.00644905	0.00330251	0.00293607
721.9886@0.7128	0.0394926	0.030752	0.0676875	0.0447219
PI(39:6)	1.28521	0.392446	2.36794	0.944559
PI(O-40:6)	2.62563	0.574778	1.85252	0.647234
723.9848@0.7141	0.120368	0.0819734	0.195377	0.115777
724.5256@1.5409	0.298673	0.148453	0.699829	0.193603
724.5495@1.5347	1.95189	0.316664	2.06411	0.182554
724.8961@2.7013	0.380058	0.169922	0.428062	0.142498
PI(39:5)	1.13587	0.454333	1.39333	0.519127
725.3987@2.7204	0.399275	0.07844	0.428836	0.135772
725.5237@1.4862	0.354591	0.136603	0.568164	0.118473
725.6409@0.9709	0.0735728	0.0205988	0.0775467	0.0196756
725.899@2.714	0.130781	0.0568601	0.15966	0.0409501
725.982@0.7194	0.134733	0.0959124	0.219285	0.131319
726.3597@0.9068	0.0322176	0.0132417	0.0314926	0.0112326
726.6388@0.9596	0.0442001	0.0117982	0.0542811	0.0118632
727.3756@2.8335	0.212245	0.0798099	0.161613	0.0596418
727.8754@2.8068	0.147914	0.0651547	0.110939	0.0437137
PGP(18:2(9Z,12Z)/22:5(4Z,7Z,10Z,13Z,16Z))	0.849968	0.119817	1.71656	0.81406
[truncated: 520 more rows]

## Sheet: DifferentialAnalysis
Metabolite	Infected with CEV/Not infected: p	Infected with CEV/Not infected: ratio
indol-3-ylmethyl-cysteine	3.80676e-07	-2.29395
248.0271@3.5401	3.29274e-06	1.76713
475.1193@3.5271	3.32553e-06	1.64356
286.0667@3.48	3.34724e-06	1.68241
716.0438@10.9648	3.57576e-06	-1.96546
333.0049@3.5427	4.04906e-06	1.51662
1538.1173@1.4543	6.94105e-06	-0.695621
766.9313@10.9679	8.03681e-06	-1.60555
145.0115@10.9657	9.25968e-06	-1.00135
619.3208@3.3491	1.15039e-05	-3.06573
82.0034@10.9797	1.28871e-05	-0.785495
549.9476@10.9679	1.62981e-05	-1.06203
312.0444@3.3506	1.69486e-05	-4.71115
348.0214@3.3451	1.84464e-05	-3.45888
375.0401@3.34	1.93212e-05	-3.43135
517.1546@3.3293	2.01716e-05	-4.16862
410.0156@10.9785	2.1724e-05	-1.06205
416.0088@4.3939	2.2611e-05	3.71192
239.9207@4.0095	2.67847e-05	-2.95425
312.0388@10.9792	2.69351e-05	-0.913051
Ala-Trp-Trp-Gln	2.7244e-05	-1.02128
607.9839@10.9675	2.73789e-05	-2.15847
553.1299@3.3238	2.77398e-05	-3.63225
288.0471@3.4936	3.17441e-05	1.52225
331.0766@3.3303	3.1828e-05	-3.91882
230.0356@10.9797	3.521e-05	-0.81421
525.9811@10.968	3.84981e-05	-1.98617
484.9802@10.9679	3.96489e-05	-1.88205
465.9725@11.0041	3.97269e-05	-1.07523
353.0593@3.3368	4.001e-05	-3.28355
368.0692@3.494	4.31799e-05	1.44892
350.0839@3.3042	4.48407e-05	-3.30213
474.0723@3.5286	4.71546e-05	2.94146
656.0248@10.968	4.82574e-05	-1.6288
336.0685@3.3369	5.04894e-05	-2.38357
558.0477@10.968	5.23425e-05	-1.41016
794.0526@4.824	5.36176e-05	2.62906
Ala-Lys-Lys-Phe	5.43779e-05	1.06481
PI(O-36:3)	5.72709e-05	-1.17652
4-Hydroxy-3-methoxy-2,10-bisaboladien-9-one	6.18338e-05	-0.456723
1118.9165@10.9679	6.52826e-05	-1.80331
591.2644@1.8805	7.01991e-05	-1.0081
495.1718@3.3107	7.10219e-05	-2.92659
690.4901@10.9664	7.11766e-05	-2.53095
Asp-Met-Phe-Cys	7.14134e-05	2.81113
PG(16:1(9Z)/18:0)	7.64311e-05	-0.967391
819.5478@1.2694	7.77088e-05	-2.98434
665.2884@3.3451	8.02114e-05	-2.94571
N-Acetylvanilalanine	8.49284e-05	-1.76845
468.1906@4.0816	8.72833e-05	-1.64791
785.2156@4.4723	8.82139e-05	2.50328
326.0415@3.3237	9.24176e-05	-1.0032
643.1013@4.4294	9.41461e-05	2.58713
822.6614@1.4501	9.44756e-05	1.1759
Inosine	9.51016e-05	-2.97167
1536.119@1.4628	9.65298e-05	-0.629298
350.0191@3.3468	9.76361e-05	-8.17215
310.1680@0.9833	0.000102086	-2.25557
383.998@3.3173	0.0001025	-4.81671
1578.1026@1.295	0.000108263	-1.06089
Phe-Cys-Tyr	0.000117018	1.81788
PG(18:1(9Z)/18:0)	0.000121173	-1.16159
1572.1246@1.5343	0.000125276	-0.855877
390.9633@3.5337	0.000130682	1.1484
Palmitoleamide	0.000131298	-1.36425
N-(6-Oxo-6H-dibenzo[b,d]pyran-3-yl)methanesulfonamide	0.000133344	1.26662
1197.3489@1.2888	0.000137775	-0.660026
1220.8445@1.2754	0.000143447	-0.919284
1-Phenyl-3-(phenylsulfonyl)-2-propen-1-one	0.0001438	1.27086
Hypotaurine	0.000144826	4.17574
254.0202@3.5103	0.000160146	0.736397
[PA (6:0/6:0)] 1,2-dihexanoyl-sn-glycero-3-phosphate	0.000173224	-0.719186
331.0314@4.418	0.000173771	3.16228
795.0686@1.3464	0.000174205	-0.657152
2-Amino-1,2-bis(p-chlorophenyl)ethanol	0.000177474	1.73765
647.0555@4.8118	0.000186454	3.72142
225.0749@2.9219	0.000188783	6.9579
Delphinidin 3-O-3'',6''-O-dimalonylglucoside	0.000195158	-1.08452
1-(2-Furanyl)-1-pentanone	0.000198651	-1.09674
7,3'-Dihydroxy-4'-methoxy-8-methylflavan	0.000205053	-1.60455
160.9473@3.2731	0.000205613	-4.20126
188.0997@4.4019	0.000213961	-2.07597
1557.1163@1.3205	0.000216131	-0.663867
1585.1026@1.2771	0.000218624	-1.35191
142.0255@10.9648	0.000227332	-0.68449
404.0251@3.5197	0.000227659	1.09609
PI(O-38:4)	0.000231706	-0.820121
beta-Alanine	0.000232878	3.08437
649.2222@1.887	0.000236197	-1.3559
Urea	0.000238925	1.42544
845.1908@4.4317	0.0002407	4.9786
357.1791@0.8929	0.000247913	-1.74792
1652.1153@1.2552	0.000252961	-1.01532
303.989@3.5149	0.000257979	1.43772
558.1469@3.3237	0.000260461	-4.89547
897.6@4.8236	0.000264402	3.76018
333.241@1.1275	0.000265096	-0.626506
dUMP	0.000268255	1.10172
2-Amino-4-oxo-6-(1',2'-dioxoprolyl)-7,8-dihydroxypteridine	0.000268833	1.25734
647.2247@1.8828	0.000281177	-1.44437
(1/2,5,6)-2-(3-azibutylthio)-5,6-epoxy-3-cyclohexen-1-ol	0.00028491	3.15627
1555.1171@1.3147	0.00028761	-0.577103
Thr-Ser-Ser	0.000291877	-0.536853
3,5,6-Trihydroxy-5-(hydroxymethyl)-2-methoxy-2-cyclohexen-1-one	0.000292935	1.34273
5-guanidino-3-methyl-2-oxo-pentanoate	0.000295483	-1.72278
4-benzoyloxybutylglucosinolate	0.000311604	-0.695362
491.9283@11.0043	0.000319043	-1.05484
135.9027@3.3369	0.000326783	-1.42185
817.0561@1.254	0.000329	-0.980483
100.0646@4.421	0.000331579	-0.802431
Glycerol 1,2-di-(9Z,11E,13Z-octadecatrienoate) 3-(8Z,11Z,13E-octadecatrienoate)	0.000334616	2.26872
120.9553@3.1384	0.000339566	-3.59383
133.9626@2.9191	0.000341034	-1.56629
1582.1192@1.4299	0.000341545	-0.765691
1549.0779@1.3076	0.000344557	-1.01889
2-Methylbutyrylglycine	0.000360787	1.11796
772.0705@4.8109	0.000362998	4.00248
584.5486@4.8104	0.000367783	3.50808
1,4-beta-D-Glucan	0.000371767	-3.95607
91.0095@5.7473	0.000375825	7.88343
PE(22:5(7Z,10Z,13Z,16Z,19Z)/P-16:0)	0.000380774	-0.662584
1-18:1-2-16:3-monogalactosyldiacylglycerol	0.000381184	-0.95231
795.5529@1.288	0.000381393	-0.836105
Octadecanamide	0.00038723	-1.32507
956.9787@1.3431	0.000387205	-0.585308
Quercetin 3-(2-galloylglucoside)	0.000392678	-4.30806
430.1082@3.5235	0.000394235	3.31199
262.0365@1.7597	0.000399377	4.61923
1601.1054@1.294	0.000408414	-0.815098
230.0608@3.5197	0.000415693	1.33581
505.5219@0.9401	0.000561622	-9.08335
503.5058@0.9459	0.000634788	-8.32102
Calopogoniumisoflavone A	0.0188024	-7.21239
335.123@1.4144	0.00940377	-6.75405
336.1166@1.4119	0.0171313	-4.88947
451.1185@4.6254	0.00590135	-4.1
264.1404@0.6734	0.087029	-3.96504
m-Aminobenzoic acid	0.0268972	-3.86496
147.9742@0.788	0.0250655	-3.76618
173.8387@4.1118	0.0048517	-3.70699
Histamine Phosphate	0.0179214	-3.49915
Hypoxanthine	0.000557152	-3.49794
667.4536@0.9939	0.0181279	-3.40628
Musanolone D	0.00749806	-3.37368
Arg-Thr-Trp-Tyr	0.0236218	-3.33097
367.0996@1.5012	0.00598162	-3.28797
Niacinamide	0.000546263	-3.14148
607.1669@5.7016	0.167628	-3.09686
259.1643@10.8117	0.043952	-2.9958
533.1194@0.7899	0.0018239	-2.99184
675.2015@7.1142	0.0498827	-2.9166
His-Thr-Pro-Pro	0.00244892	-2.88451
983.9962@0.8029	0.00205437	-2.87398
144.9996@0.8029	0.00187857	-2.84867
239.9206@3.1932	0.000429944	-2.73923
159.0283@2.5406	0.0422439	-2.73373
3-Methylcytosine	0.00971446	-2.72971
Ganoderic acid G	0.23556	-2.7266
506.3804@0.9719	0.0317118	-2.70835
Arg-Leu-Phe-Tyr	0.0017919	-2.70485
N-acetyl-&beta;-D-galactosaminyl-(1->4)-N-acetyl-&beta;-D-glucosaminyl group	0.0702512	-2.70068
549.3336@0.8876	0.16079	-2.66342
386.3139@0.94	0.000705001	-2.65923
Val-Val-Cys	0.030837	-2.62417
254.1005@3.9767	0.0536191	-2.61552
363.0321@4.3287	0.00253801	-2.58899
412.0331@4.3099	0.0256946	-2.57364
5,7-Dihydroxy-3',4'-dimethoxy-8-(3-hydroxy-3-methylbutyl)-isoflavone 7-glucoside	0.00278307	-2.48014
Pro-Thr-Gly-Tyr	0.0138861	-2.4495
610.5281@0.7251	0.00291013	-2.4334
361.8446@6.0706	0.0198318	-2.42652
4-Ethylbenzaldehyde	0.00175242	-2.35924
163.9131@6.1941	0.138522	-2.27952
Glycerol 1-propanoate	0.0250924	-2.24234
PS(O-38:3)	0.00937719	-2.20519
117.9809@1.8868	0.000910695	-2.19826
306.0213@11.0186	0.00162149	-2.19541
Cytidine	0.00173233	-2.18915
346.2834@0.7386	0.000468638	-2.1805
562.0245@3.3491	0.00625923	-2.16258
873.48@1.3285	0.0017361	-2.15618
PI(O-34:2)	0.0107327	-2.13566
Asn-Thr-Thr-Asp	0.0771395	-2.12438
534.1253@4.8539	0.00108976	-2.08075
L-N-(1H-Indol-3-ylacetyl)aspartic acid	0.0031445	-2.07636
161.9436@3.2454	0.000770225	-2.04161
537.1644@3.3304	0.00150264	-2.02964
Citrulline	0.0329385	-2.02294
I(-)	0.000681267	-2.01835
131.0595@5.5761	0.00924015	-2.00331
615.1691@13.2073	0.0178887	-1.99275
79.9409@3.0247	0.00856739	-1.99244
506.5253@0.9401	0.00307767	-1.98896
847.261@5.492	0.0308741	-1.97741
Palmitoleoyl Ethanolamide	0.00144105	-1.96864
95.9333@3.1148	0.00173192	-1.9558
230.0627@0.7273	0.0125039	-1.9263
896.4407@7.0621	0.0737911	-1.91638
5-Methyldeoxycytidine	0.026227	-1.9043
Arg-Ile-Ile-Val	0.0908027	-1.90315
675.2013@13.1685	0.0126574	-1.89534
Thr-Ala-His	0.053314	-1.88298
185.9879@12.0941	0.00164485	-1.87571
770.536@0.7457	0.00799336	-1.87127
699.2922@0.9482	0.0428085	-1.87108
493.9965@10.9517	0.00703976	-1.86122
1066.7372@6.0595	0.00684771	-1.8504
Uridine	0.000723478	-1.81185
349.2384@1.1996	0.00903701	-1.8074
R-2-Propenyl 1-propenesulfinothioate	0.00397527	-1.8048
179.852@0.9219	0.0143702	-1.79482
99.9755@1.239	0.0125679	-1.76581
4,8 Dimethylnonanoyl carnitine	0.0599959	-1.73162
497.061@13.2309	0.0170011	-1.72386
Cytosine	0.00798133	-1.71003
Palmitic amide	0.00484766	-1.70435
104.0121@0.9616	0.1935	-1.69682
613.1738@7.0752	0.0173645	-1.69136
CerP(d18:1/26:1(17Z))	0.0674546	-1.65679
Ile-Ile-Ile-Tyr	0.0109865	-1.63611
815.5225@1.2816	0.00104224	-1.62473
133.9083@1.1974	0.0761222	-1.62397
Deoxyinosine	0.00675861	-1.61359
946.7252@6.0201	0.00234318	-1.60554
Ganglioside GM3 (d18:1/20:0)	0.0690755	-1.59365
658.5125@0.7305	0.00247699	-1.58144
783.6304@1.4749	0.00426734	-1.57562
Oleamide	0.0019476	-1.56267
311.9426@13.4594	0.0026076	-1.5563
Adenosine	0.0331036	-1.55494
293.9532@0.5678	0.071845	-1.55395
N-Undecanoylglycine	0.000687355	-1.51601
93.9364@3.1023	0.0146472	-1.51436
809.6459@1.4623	0.00955006	-1.50426
927.5195@1.6519	0.0341344	-1.497
1-(4-Hydroxy-3,5-dimethoxyphenyl)-7-(4-hydroxy-3-methoxyphenyl)-3,5-heptanediol	0.0101971	-1.47422
156.01@14.8309	0.0485038	-1.45775
Citric acid	0.000751824	-1.45132
267.2561@0.9985	0.00070251	-1.44914
351.0847@5.895	0.00328944	-1.44806
369.0235@6.2209	0.00272887	-1.44201
137.9@3.3237	0.00144722	-1.43228
4-O-Methyl-a-D-glucosyl-(1->2)-b-D-xylosyl-(1->4)-D-xylose	0.00198877	-1.42726
846.4563@1.3464	0.108279	-1.40686
756.5479@1.6161	0.00606481	-1.40465
904.4742@1.5546	0.00315975	-1.40259
285.2751@14.8179	0.0475025	-1.39009
532.1657@4.3778	0.0367729	-1.37863
339.2463@0.2754	0.0579708	-1.37276
427.9598@11.046	0.00852311	-1.36013
276.1918@13.2505	0.041852	-1.32863
944.4254@7.0233	0.155722	-1.32528
3-demethylubiquinol-7	0.226147	-1.31608
81.9254@0.9205	0.0317959	-1.31454
1'-O-Galloylsucrose	0.00164253	-1.30389
733.2446@6.9652	0.12837	-1.2975
Creatinine	0.0966635	-1.29374
193.0146@4.7295	0.024297	-1.29225
135.8735@1.1686	0.266835	-1.28067
612.3978@1.3052	0.153697	-1.27422
1000.9245@0.9204	0.0263592	-1.26562
215.1878@13.2204	0.0101186	-1.26487
202.9922@3.1931	0.00181148	-1.26114
Dihydrothymine	0.0339741	-1.25208
3-(4-Hydroxy-3-methoxyphenyl)-1,2-propanediol 2-O-(galloyl-glucoside)	0.0200567	-1.25005
288.1703@4.3163	0.021995	-1.24166
267.9911@12.8686	0.105543	-1.22984
724.5256@1.5409	0.00417891	-1.22843
1124.5908@1.5996	0.000934826	-1.21945
899.4945@1.2809	0.0375503	-1.21893
1595.0753@1.307	0.0031324	-1.21822
948.4875@1.5539	0.00108889	-1.20748
PA(16:1(9Z)/22:2(13Z,16Z))	0.00447269	-1.19986
128.0707@4.4326	0.00150629	-1.19984
334.2348@13.2897	0.0599173	-1.19817
924.8063@6.0596	0.00261235	-1.19442
285.1456@5.0084	0.0130245	-1.17919
704.8295@6.0164	0.00511137	-1.17738
710.5109@1.5605	0.00133788	-1.17733
Benzyl nicotinate	0.0157811	-1.17078
133.9627@1.6551	0.000607426	-1.16833
133.876@1.171	0.0657791	-1.16664
(3b,5a,22x,25S)-Furostane-22-methoxy-3,26-diol 3-[rhamnosyl-(1->2)-[glucosyl-(1->3)]-glucoside] 26-glucoside	0.00165371	-1.16544
1036.5389@1.5675	0.00119648	-1.1624
950.4909@1.5545	0.00233041	-1.15844
N-(hexadecanoyl)-eicosasphinganine-1-O-[myo-inositol-1-phosphoryl-6-D-mannopyranosyl-alpha1-2-myo-inositol-1-phosphate]	0.0021406	-1.15732
120.9552@0.23	0.00405885	-1.15731
Ile-Trp-Pro-Tyr	0.00270139	-1.1569
&Delta;8-phytosphingenine	0.191745	-1.15418
992.5136@1.5575	0.00143971	-1.15397
283.8624@6.1676	0.028545	-1.14786
170.8574@0.9177	0.0151474	-1.12938
1018.5292@1.373	0.00478157	-1.12848
1168.6164@1.6194	0.00181315	-1.12514
PI(40:6)	0.0383391	-1.12312
334.1029@2.3066	0.0161769	-1.12211
Arg-Cys-Tyr-Arg	0.00250436	-1.117
860.4364@1.5344	0.00300489	-1.10771
PI(22:6)	0.0182403	-1.10658
Methyl (±)-3-hydroxyhexanoate	0.0240637	-1.09888
1300.6927@1.6846	0.00272312	-1.09614
177.9917@3.097	0.0164856	-1.09533
793.5384@1.2945	0.000786662	-1.09138
117.9807@3.0058	0.00274627	-1.0906
187.0535@1.4037	0.00610535	-1.08668
1212.6412@1.6389	0.00313954	-1.08627
736.7699@3.013	0.00828485	-1.08062
772.3837@1.5286	0.00322271	-1.07942
1256.6665@1.6615	0.00405795	-1.07883
1344.7179@1.7107	0.00554902	-1.07805
738.5434@1.5213	0.000530474	-1.07433
131.9657@1.6486	0.00889706	-1.07241
488.972@6.132	0.00542884	-1.0718
401.875@13.4726	0.0141829	-1.06987
971.5302@0.9588	0.00140561	-1.06556
798.2485@4.6451	0.0141869	-1.06551
[DG(8:0/8:0)] 1-(8-[3]-ladderane-octanoyl-2-(8-[3]-ladderane-octanyl)-sn-glycerol	0.00893945	-1.06026
1388.7439@1.7303	0.00457593	-1.05681
2-acyl-sn-glycero-3-phosphoethanolamine (n-C18:0)	0.129298	-1.05596
189.055@4.336	0.0461711	-1.05399
879.7495@0.9269	0.077928	-1.05361
115.944@2.5792	0.271322	-1.05083
886.4523@1.3221	0.00671705	-1.04873
934.8171@6.0137	0.0164268	-1.04267
1563.1171@1.2953	0.000512497	-1.04232
828.838@6.038	0.00109506	-1.04016
332.0819@3.3499	0.01917	-1.0396
684.3326@1.5415	0.00226732	-1.0321
307.0664@2.318	0.0508484	-1.0194
PGP(18:2(9Z,12Z)/22:5(4Z,7Z,10Z,13Z,16Z))	0.0484904	-1.01404
237.0683@1.9693	0.0474312	-1.00875
375.9015@0.5678	0.0272217	-1.00813
393.9465@13.2178	0.0619104	-1.00119
913.5722@0.9597	0.0217931	-1.00119
380.2584@0.1522	0.0250992	-0.999618
532.3947@0.9709	0.0848226	-0.999437
841.5391@1.2351	0.00057682	-0.999181
1580.1785@1.469	0.00522967	-0.997846
Polyethylene glycol	0.0159675	-0.996476
Isoputreanine	0.228012	-0.992437
263.0697@1.4638	0.0400519	-0.990372
589.8359@6.02	0.00739314	-0.988441
Guanosine	0.111045	-0.987017
1544.0968@1.5213	0.00056086	-0.986855
352.2284@0.2491	0.138358	-0.9866
847.4645@1.3601	0.00316117	-0.985712
468.1137@1.0249	0.0411096	-0.981939
Arg-Trp-Val-Gly	0.00461802	-0.980355
1626.1082@1.2731	0.00306019	-0.974687
1432.7709@1.7629	0.0100902	-0.969664
Glycerophosphocholine	0.045294	-0.96583
911.9996@6.0465	0.00763254	-0.96485
1150.703@0.9272	0.0644337	-0.959783
781.5235@0.9558	0.222165	-0.957573
1-acyl-sn-glycero-3-phosphoethanolamine (n-C18:0)	0.0416905	-0.955409
1498.1108@1.5213	0.00065179	-0.955046
6-Hydroxy-4-heneicosanone	0.382658	-0.951303
PE(18:4(6Z,9Z,12Z,15Z)/20:2(11Z,14Z))	0.187378	-0.945928
753.0549@1.5458	0.000523027	-0.945676
183.9976@0.3719	0.137637	-0.942872
826.8387@6.0594	0.0044613	-0.941796
1647.0915@1.2614	0.000787578	-0.940862
Glu-Trp-Trp-Gln	0.00368303	-0.938693
565.5527@0.9651	0.0394609	-0.937674
680.4929@4.5739	0.196538	-0.937104
728.6249@0.9663	0.0119086	-0.926778
1068.6259@1.6104	0.0706456	-0.924851
79.9273@0.935	0.0962057	-0.915703
1535.089@1.3154	0.000941804	-0.912814
Clavulanate-9-aldehyde	0.122563	-0.912671
932.4793@1.349	0.0106531	-0.907148
859.5683@0.7513	0.123361	-0.904714
776.0476@1.5539	0.00141318	-0.904387
243.0899@13.2243	0.0380582	-0.901607
14,16-dibromo-7E,13E,15Z-hexadecatrien-5-ynoic acid	0.243677	-0.900991
417.9633@0.6723	0.227797	-0.897355
354.1637@5.8446	0.565339	-0.895649
617.1659@4.6477	0.0666801	-0.894518
PE(40:6)	0.0809631	-0.8918
877.7336@0.9141	0.12752	-0.886206
117.9373@14.8244	0.363628	-0.884525
420.4616@0.6693	0.262202	-0.882188
501.7791@6.0775	0.00476156	-0.882087
PI(39:6)	0.0325648	-0.881628
765.5247@1.3405	0.071671	-0.87972
PGP(18:3(9Z,12Z,15Z)/18:2(9Z,12Z))	0.0244996	-0.879472
115.9439@0.4431	0.0259319	-0.876506
147.0894@4.8237	0.0364411	-0.874027
Glu-Met-Met-Thr	0.0862204	-0.873364
317.1243@1.8577	0.0781718	-0.873152
802.4296@1.3355	0.00349266	-0.87291
PG(33:0)	0.00252762	-0.872654
N-benzoyl-L-glutamate	0.0060467	-0.871653
885.7371@0.9324	0.0324737	-0.871323
603.9905@11.005	0.00206913	-0.869337
842.4260@1.3122	0.00721321	-0.868923
5-Hydroxyisourate	0.148976	-0.868291
PC(18:4(6Z,9Z,12Z,15Z)/20:4(8Z,11Z,14Z,17Z))	0.00962602	-0.86826
511.1388@4.6196	0.033827	-0.867469
Austalide F	0.0106612	-0.866984
Arg-Thr-Gly-Arg	0.162785	-0.86396
622.8616@6.0604	0.0838104	-0.862916
758.4038@1.3341	0.00717319	-0.862604
113.9632@14.8179	0.294454	-0.861347
Ursodeoxycholic acid 3-sulfate	0.0147369	-0.853593
1637.1159@1.2704	0.000868137	-0.853477
1170.9755@13.3419	0.14472	-0.852759
5,6,7,8-Tetrahydromethanopterin	0.0146293	-0.851804
93.9364@1.1417	0.00849515	-0.851581
615.1697@7.1013	0.0848498	-0.850777
Estrone glucuronide	0.00274946	-0.849838
187.9818@1.3766	0.0186296	-0.84934
180.0116@1.6519	0.0128875	-0.842184
930.4848@1.3473	0.0275279	-0.839407
95.9334@1.1356	0.0101478	-0.838292
118.937@14.8179	0.266591	-0.838148
1183.3349@1.2888	0.00213561	-0.830978
N-Acetylaspartylglutamic acid	0.0503783	-0.830966
1573.0827@1.3076	0.00119838	-0.830717
943.7155@0.9786	0.00649221	-0.830184
283.2595@14.0995	0.000443002	-0.828302
777.0536@1.5435	0.00510934	-0.827295
610.9191@6.1213	0.0158567	-0.82661
1606.1194@1.2842	0.00140768	-0.825545
474.9742@6.0714	0.0314053	-0.823436
559.333@1.7695	0.00408013	-0.82273
1579.11@1.2972	0.00057658	-0.818478
1559.102@1.2766	0.0152313	-0.818234
117.0436@14.8244	0.148176	-0.814721
403.8117@6.1508	0.01057	-0.812962
Sterebin E	0.191426	-0.810572
821.5669@1.2582	0.00606852	-0.809403
706.8895@6.0594	0.00146859	-0.807969
594.1502@5.2979	0.00718236	-0.80731
Gln-Lys-Thr-Tyr	0.00453976	-0.806151
926.5142@1.6682	0.0783738	-0.804757
574.1336@6.1294	0.00264459	-0.803931
7,11-Bisdeacetylvaltrate 7-(3-methylpentanoate) 11-(3-hydroxy-3-methylbutanoate)	0.00695249	-0.799657
974.5028@1.3532	0.00566809	-0.799094
PC(14:1(9Z)/18:2(9Z,12Z))	0.00803239	-0.798181
270.0639@3.3762	0.00370845	-0.797424
Cyclochlorotine	0.0127072	-0.796235
375.2251@1.005	0.0429927	-0.793317
285.2752@13.3288	0.00604983	-0.793197
LysoPE(20:3(5Z,8Z,11Z)/0:0)	0.0632403	-0.791227
335.904@13.4594	0.00228188	-0.790839
picolinic acid-N-oxide	0.0515493	-0.790477
357.1175@3.1018	0.00906187	-0.789766
Cyclic 2,3-bisphospho-D-glycerate	0.207597	-0.789366
1480.118@1.5017	0.0388943	-0.787842
669.4613@0.9522	0.0288916	-0.786791
1627.1193@1.2821	0.00555975	-0.786438
265.0674@1.477	0.130706	-0.785818
798.3992@1.3123	0.00560357	-0.785472
1479.1168@1.5082	0.0110001	-0.783694
663.2672@1.7042	0.00303419	-0.783634
Ganglioside GA1 (d18:1/24:1(15Z))	0.0732634	-0.783543
131.0594@5.6351	0.117285	-0.777341
721.9886@0.7128	0.266071	-0.777307
311.0746@13.2505	0.00748035	-0.777261
911.5597@0.9532	0.0144961	-0.774323
672.101@6.1051	0.00247662	-0.765441
116.012@5.0375	0.363457	-0.763827
N-palmitoyl tryptophan	0.343937	-0.763549
670.3523@1.311	0.00683766	-0.76326
824.6145@1.5213	0.11009	-0.762628
117.9371@13.2114	0.040365	-0.759914
Lys-Pro-Pro	0.018285	-0.759761
359.8478@6.0724	0.00272849	-0.756299
Arg-Asp-Arg-His	0.00470967	-0.753857
873.5787@1.1948	0.00121854	-0.753167
581.0428@13.2375	0.305919	-0.749597
Arg-Met-Gly-His	0.279435	-0.74898
(1S,3R)-Nanaomycin A	0.133725	-0.747007
PS(P-42:6)	0.00585468	-0.743988
172.0358@3.0178	0.324078	-0.74335
776.4049@0.9375	0.207702	-0.743149
714.3779@1.3204	0.00657578	-0.743015
1628.1252@1.2806	0.006503	-0.742639
SB 200646	0.172735	-0.738328
754.3734@1.3032	0.007836	-0.737673
661.2665@1.711	0.00166399	-0.732519
385.9654@11.07	0.0202276	-0.732169
694.2662@4.6822	0.0193699	-0.731767
Gln-Thr-Thr-Trp	0.0130458	-0.731416
1636.113@1.2667	0.0036373	-0.731355
474.8418@6.0146	0.0129652	-0.730795
Ile-Ile-Thr-Trp	0.0116289	-0.730169
1629.1308@1.2771	0.00131234	-0.730018
2-(4-Methyl-5-thiazolyl)ethyl butanoate	0.00609718	-0.728295
766.0701@1.5449	0.000841905	-0.725392
1481.1185@1.5082	0.0192121	-0.723427
3-Octyl formate	0.367777	-0.722123
N6,N6,N6-Trimethyl-L-lysine	0.153122	-0.721625
1630.1355@1.2816	0.0032568	-0.720472
335.2436@4.5614	0.059039	-0.719423
1581.1222@1.3082	0.00361549	-0.719349
225.0955@1.1696	0.0882313	-0.718285
PI(36:2)	0.149841	-0.717921
741.5108@1.3076	0.00930928	-0.715817
204.0365@5.8315	0.323291	-0.715327
341.2158@0.1648	0.00887942	-0.714868
Eicosanoic acid	0.0725455	-0.713585
626.3266@1.3074	0.00969056	-0.713026
Epimetendiol	0.196464	-0.712887
231.0552@4.7184	0.0590722	-0.710884
126.0097@1.399	0.0121272	-0.71077
622.2959@1.2905	0.0057482	-0.709138
1183.8374@1.3071	0.00399947	-0.708445
301.9666@11.1241	0.0615132	-0.707313
589.536@1.0606	0.0408064	-0.706767
489.1575@4.6364	0.0195457	-0.705717
97.9305@1.1267	0.0193542	-0.70483
330.1608@1.1694	0.0452738	-0.703816
725.982@0.7194	0.236207	-0.702707
1554.108@1.3097	0.00754868	-0.701721
83.0373@6.32	0.0932198	-0.699518
723.9848@0.7141	0.216554	-0.698813
369.1163@14.8179	0.140232	-0.698205
trans-4-hydroxy-Proline	0.229269	-0.698043
510.3825@1.1033	0.129506	-0.697464
689.6035@1.0818	0.0118417	-0.69344
630.9042@6.1939	0.0508258	-0.693072
1609.1072@1.2818	0.00716083	-0.688486
298.1606@0.1452	0.00485152	-0.68711
752.5552@1.5082	0.00171168	-0.684543
(±)-2-Hydroxy-4-(methylthio)butanoic acid	0.18765	-0.682236
Ile-Val	0.216177	-0.681698
658.51@3.9894	0.486858	-0.681399
dXTP	0.00170546	-0.68101
N-(hexadecanoyl)-sphinganine-1-phospho-(1'-myo-inositol)	0.024958	-0.680942
725.5237@1.4862	0.0414882	-0.680151
His-Trp-Pro-Tyr	0.0861015	-0.679758
159.0289@4.6144	0.165812	-0.678779
2-(4-Hydroxyphenyl)naphthalic anhydride	0.0142343	-0.678228
755.5365@1.2949	0.0306803	-0.678185
88.0173@14.8309	0.264798	-0.675548
Ala-Glu-Ile-Pro	0.032675	-0.675249
1635.11@1.2608	0.00113263	-0.673661
PA(40:3)	0.0285026	-0.671127
Arg-Gly-Ser-Ser	0.0045387	-0.669961
100.0148@10.9648	0.00221638	-0.667665
[PA] 1,2-diacyl-sn-glycero-3-phosphate	0.00356651	-0.667058
727.9791@0.7163	0.255845	-0.665805
631.1808@4.6299	0.0419439	-0.660914
1558.1144@1.4014	0.000950519	-0.658938
271.9499@13.3941	0.00134857	-0.658313
990.5361@0.9338	0.121878	-0.657743
1298.7435@0.9379	0.0347012	-0.657714
Leu-Trp-Trp-Tyr	0.0153518	-0.657582
1561.0986@1.2945	0.00181313	-0.653896
Magellanine	0.289663	-0.649867
1,2-dioctanoyl-1-amino-2,3-propanediol	0.0980767	-0.647275
766.946@2.7999	0.0408289	-0.645416
135.9029@1.2069	0.0392264	-0.645165
801.5397@1.2744	0.00559709	-0.64507
124.9104@1.2795	0.108444	-0.643297
792.0499@6.0464	0.00235655	-0.641381
710.3473@1.2927	0.0133144	-0.639837
376.0463@4.8232	0.215044	-0.639756
715.5362@0.9445	0.201748	-0.639181
N-vanillyl nonanamide	0.0913683	-0.639059
586.9402@6.0575	0.00171073	-0.635896
720.5771@1.6308	0.0113213	-0.631659
613.9478@10.9916	0.000722282	-0.631176
929.5961@0.9506	0.0514225	-0.630858
Phe-Val-Arg	0.232859	-0.630479
199.9058@6.0319	0.0124245	-0.629737
975.5061@1.386	0.0126632	-0.628951
Rishitin	0.351152	-0.626178
702.6103@1.038	0.0546948	-0.623775
102.9893@0.1628	0.0937808	-0.623068
393.0775@13.2374	0.0280477	-0.622308
699.4735@1.0249	0.473129	-0.622274
958.9751@1.3478	0.00236555	-0.622261
Lys-Phe-Phe-Tyr	0.0214868	-0.62003
296.1486@1.8413	0.0570365	-0.618964
384.2045@1.7173	0.0325194	-0.61889
1527.0904@1.3205	0.000612585	-0.616923
703.6139@1.0511	0.0178935	-0.612926
1580.1154@1.2952	0.00754207	-0.611081
781.3921@1.3471	0.0424746	-0.610166
116.0121@0.7829	0.585008	-0.609488
578.2695@1.2796	0.015223	-0.607444
909.5433@0.9523	0.263458	-0.606214
84.0449@13.1983	0.00453188	-0.602012
750.8531@6.1664	0.0248179	-0.600188
579.9251@6.0094	0.0621071	-0.599497
1556.1199@1.3338	0.000948015	-0.599399
Lys-Lys-Tyr-Tyr	0.0733572	-0.595727
168.0518@6.3279	0.0948901	-0.594784
Cys-Lys-Thr-Trp	0.0348018	-0.594267
120.9553@14.0602	0.0301887	-0.587469
1563.1304@1.2494	0.0347527	-0.587229
1632.1316@1.2681	0.00123562	-0.586425
951.7484@0.9156	0.0510464	-0.586241
673.4586@0.969	0.168234	-0.584607
1613.1196@1.2992	0.0367049	-0.580586
PG(21:0/0:0)	0.183704	-0.578668
Dodecanoic acid	0.00117845	-0.577145
1135.6274@0.9485	0.08957	-0.57704
(N-Acetylglucosaminyl)2-diphosphodolichol	0.0313134	-0.575035
Hexanal octane-1,3-diol acetal	0.0016726	-0.574072
632.0365@6.0821	0.286734	-0.572976
[FA (18:2)] 13E,17-octadecadienoic acid	0.49815	-0.572071
436.1686@4.3367	0.317867	-0.571814
968.5536@0.9466	0.0392186	-0.571397
1015.7111@0.957	0.39102	-0.570499
263.0697@1.1306	0.0489292	-0.569124
1494.1196@1.4601	0.008693	-0.568579
802.5433@1.2639	0.0254855	-0.568524
265.0672@1.1294	0.0414078	-0.566023
716.2474@4.6691	0.0273316	-0.565581
Sphingosine	0.411689	-0.565358
356.1944@13.2897	0.205893	-0.564321
Cys-Lys-Cys-Pro	0.00463688	-0.561994
295.9973@6.3734	0.0932724	-0.560782
489.9359@11.0116	0.02399	-0.556075
(9R,10R)-Dihydroxyoctadecanoic acid	0.0148364	-0.551431
832.5622@1.2304	0.00228767	-0.551343
Capric acid	0.00152344	-0.550988
413.2588@0.7637	0.315476	-0.550434
Arg-Leu-Val-Asn	0.297779	-0.54883
306.1805@4.2904	0.0125729	-0.548316
534.4159@0.9596	0.127498	-0.547928
1188.771@0.9504	0.00367886	-0.547465
143.9747@6.0352	0.0673705	-0.547245
[PI (20:4)] 1-(5Z,8Z,11Z,14Z-eicosatetraenoyl)-sn-glycero-3-phospho-(1'-myo-inositol)	0.090587	-0.547025
97.9784@1.2521	0.0392226	-0.546873
452.2618@0.9511	0.0718124	-0.545578
266.1556@2.5923	0.0204278	-0.544725
617.6282@0.9744	0.0441123	-0.544539
310.1815@13.2505	0.00140758	-0.544441
712.313@0.9951	0.01439	-0.542667
Hydroxyprolyl-Serine	0.443737	-0.54147
Sinapoylspermine	0.0101265	-0.541162
858.559@1.2304	0.024557	-0.538138
751.5306@1.2172	0.017976	-0.537999
251.0165@11.0306	0.315425	-0.537996
Ethyl 3-oxohexanoate	0.0363227	-0.536802
10-Isopropyl-2,7-dimethyl-1-oxaspiro[4.5]deca-3,6-diene	0.00302318	-0.531764
664.2157@4.7701	0.0184649	-0.529257
521.9874@11.007	0.0361927	-0.52871
111.984@0.796	0.175153	-0.527495
Leu-Lys-Pro	0.441144	-0.524494
PA(42:5)	0.106846	-0.524389
716.8999@6.0052	0.199475	-0.524071
MG(16:1(9Z)/0:0/0:0)	0.0119872	-0.523857
257.2441@13.3549	0.00302054	-0.522944
332.2114@1.1033	0.285535	-0.514771
444.2266@4.5625	0.388063	-0.513528
Ononitol	0.644962	-0.513408
Hoduloside VII	0.0566264	-0.513396
1-16:1-2-18:3-phosphatidylinositol	0.165292	-0.511091
298.1605@13.3027	0.333787	-0.508953
N-Undecylbenzenesulfonic acid	0.117258	-0.508113
123.0805@4.2904	0.00671381	-0.506899
1156.6908@1.1029	0.486576	-0.503396
556.3284@0.9449	0.30388	-0.502724
(9Z,12Z,14E)-16-Hydroxy-9,12,14-octadecatrienoic acid	0.34698	-0.502029
Peroxyoctanoic acid	0.364569	-0.501753
931.4866@1.3731	0.1451	-0.501099
554.8435@1.4301	0.112683	-0.500955
Acronycidine	0.00211026	-0.499734
174.1260@0.2970	0.383002	-0.498881
126.908@1.495	0.00131093	-0.49199
546.8313@1.4947	0.0343817	-0.491556
439.9846@11.015	0.0463815	-0.490154
[FA oxo(5:2/5:0/8:0)] (1S,2S)-3-oxo-2-pentyl-cyclopentaneoctanoic acid	0.00115981	-0.488346
178.1209@10.4342	0.437249	-0.48498
Adenine	0.125705	-0.484331
350.097@2.318	0.512395	-0.483938
351.9525@13.2832	0.44044	-0.479657
488.77@1.3846	0.37718	-0.478922
Linoleamide	0.436885	-0.477908
808.6425@1.4557	0.453072	-0.477088
18-hydroxyoleate	0.0266183	-0.474449
dCTP	0.00347383	-0.473239
Glu-Glu-Gly-Thr	0.0105133	-0.471802
925.568@0.9528	0.272279	-0.471742
509.6174@4.8634	0.00679358	-0.470196
751.5317@1.4534	0.0662548	-0.467128
1586.1188@1.3884	0.000767467	-0.467016
574.0076@11.0049	0.197083	-0.466718
Tragopogonsaponin M	0.0252138	-0.466163
100.934@0.2543	0.155763	-0.464079
767.5225@1.3009	0.0164645	-0.463424
634.3616@1.5567	0.00500259	-0.461814
FA hydroxy(18:0)	0.00158969	-0.46065
N-acetylmuramic acid-1-phosphate	0.096237	-0.457637
[Fv] 4,2',4',6'-Tetrahydroxy-3-methoxychalcone	0.0851968	-0.456504
1587.1157@1.3073	0.0153537	-0.456098
1068.6256@1.2731	0.233396	-0.455968
1-Lyso-2-arachidonoyl-phosphatidate	0.352303	-0.453957
Mannose	0.0365128	-0.452991
1-22:1-2-18:3-phosphatidylserine	0.0430546	-0.452806
499.3022@0.7933	0.636003	-0.451995
285.2751@0.1702	0.0687735	-0.451216
642.3832@1.5897	0.138263	-0.451085
1233.3495@1.2357	0.0477046	-0.450347
984.6564@1.6113	0.0669532	-0.448461
352.2282@14.8179	0.427239	-0.447474
4-Dodecylbenzenesulfonic Acid	0.0991437	-0.447056
502.8057@1.4661	0.138758	-0.446766
Dulxanthone B	0.0380078	-0.444869
859.5668@1.2307	0.0151591	-0.440835
173.966@0.488	0.314113	-0.439857
[Fv] Matteucinol 7-O-glucoside	0.150247	-0.437939
2-ethyl-1,5-dimethyl-3,3-diphenylpyrrolinium (EDDP)	0.00858413	-0.435725
Asn-Thr-Trp-Cys	0.0640732	-0.428937
627.5271@0.9529	0.0573051	-0.428787
486.913@6.0146	0.154648	-0.42841
His-Ile-Ile-Phe	0.412219	-0.427031
Atherospermidine	0.312576	-0.425524
Oxoglutaric acid	0.531665	-0.425033
167.9654@13.3811	0.0268646	-0.422387
PS(P-37:2)	0.00208598	-0.42081
557.516@0.9657	0.342356	-0.414852
753.5388@1.2945	0.00238331	-0.41433
Ile-Thr-Thr-Tyr	0.194828	-0.411062
Asp-His-His	0.0826046	-0.41088
183.9971@14.8179	0.483039	-0.409993
119.9493@6.0593	0.0117399	-0.409362
4-(&beta;-D-ribofuranosyl)aminobenzene-5'-phosphate	0.169463	-0.408097
182.9576@6.0744	0.00227652	-0.405123
444.32@4.6795	0.492588	-0.401378
1210.3545@1.2629	0.0195463	-0.401227
DG(18:3(6Z,9Z,12Z)/22:0/0:0)	0.353908	-0.400974
349.9369@6.0076	0.137909	-0.40062
1010.5323@1.0313	0.499038	-0.400156
160.9473@14.191	0.370121	-0.398666
766.5671@1.5148	0.0114055	-0.395992
PI(37:4)	0.178339	-0.395634
867.5547@1.2045	0.125148	-0.390684
694.3523@0.9532	0.135119	-0.386842
943.5003@1.0171	0.136343	-0.384871
348.2059@1.0902	0.173053	-0.384508
1362.8817@1.7825	0.273803	-0.384062
1-(2,6,6-Trimethyl-1-cyclohexen-1-yl)-1-penten-3-one	0.0852903	-0.383376
7(14)-Farnesene-9,12-diol	0.0575719	-0.383171
516.1115@4.7997	0.199609	-0.381891
117.9807@14.8179	0.552186	-0.381594
274.9083@6.0283	0.0211903	-0.381339
533.1114@4.6679	0.0490543	-0.380448
PI(18:1(9Z)/22:6(4Z,7Z,10Z,13Z,16Z,19Z))	0.0171496	-0.379672
(S)-14-Methylhexadecanoic acid	0.661668	-0.379139
1601.6363@1.2947	0.0531856	-0.378316
451.2712@1.5658	0.382663	-0.372295
243.0459@4.9918	0.580281	-0.370415
836.6382@1.4574	0.488745	-0.36985
161.0429@4.9682	0.285432	-0.367414
275.0104@6.3567	0.204555	-0.366529
450.1800@1.0902	0.063456	-0.365955
915.5842@0.9458	0.296733	-0.363877
PG(18:2(9Z,12Z)/18:0)	0.0226803	-0.362985
PC(22:5(7Z,10Z,13Z,16Z,19Z)/18:4(6Z,9Z,12Z,15Z))	0.0256407	-0.362214
214.0844@14.8179	0.621219	-0.361446
1174.8472@1.4409	0.00540747	-0.360427
126.9079@3.0083	0.407885	-0.360006
231.0474@6.3279	0.314438	-0.359244
376.2284@0.9728	0.570281	-0.356653
PI(38:4)	0.18818	-0.356179
479.1091@11.0063	0.164118	-0.355071
PI(18:1(11Z)/16:1(9Z))	0.413862	-0.354779
492.0059@11.0182	0.481893	-0.354643
295.9112@13.3941	0.374466	-0.354422
557.3272@1.7956	0.0763812	-0.3539
1131.8338@0.9271	0.275997	-0.352748
195.9136@0.362	0.0166277	-0.352259
126.908@1.247	0.0876255	-0.341529
604.5451@0.9546	0.0439361	-0.340654
332.9909@1.1207	0.0265777	-0.340467
Methyl 5-(1-Propynyl)-2-thiophenepropanoate	0.167222	-0.339465
804.5527@1.2409	0.0689729	-0.338017
PI(35:2)	0.399347	-0.337183
117.9371@2.6243	0.132715	-0.33536
827.5558@1.2252	0.23648	-0.334279
1586.6244@1.3156	0.0585067	-0.3331
394.2382@0.9873	0.156363	-0.331813
[truncated: 1,740 more rows]

## Sheet: KEGG_ids
Name	KEGGid
[truncated: 2,519 more rows]
